# Supplementary material for: Complexities in Genetics of Psoriatic Arthritis
Source: Curr Rheumatol Rep. 2020 Mar 12;22(4):10. doi: 10.1007/s11926-020-0886-x (PMC7067725; doi:10.1007/s11926-020-0886-x)
Supplement: Supplementary file 1 — (XLSX 7073 kb) [file 11926_2020_886_MOESM1_ESM.xlsx]

## Sheet: Description
Supplemental Table 1A	Pathway enrichment
Supplemental Table 1B	Gene-pathway annotations
Supplemental Table 2	list of 243 pathways with key-words directly related to the immune-system annotated with 9 classes
Supplemental Table 3	list of 69 genes annotated with 243 immune-system pathways and their pathway classes
Supplemental Table 4	non-iimune system annotations and classes
Supplemental Table 5	frequency of key-terms in non-immune-system pathways
Supplemental Table 6	pathway enrichment and annotation resutls using extended pathDIP (pathway set: exp and pred PPIs and confidence level of 0.95)

## Sheet: Supplemental Table 1A
Generated by pathDip published at Sep. 2019, version 4.0.22.1 (Database version 4.0.8.0)
NPUT:
	Current selection:	Human
	IDs:	PTPN22, FUBP1, LRRC7, C1ORF141, IL23R, IFNLR1, RUNX3, ZNF683, MTHFR, NPPA, SLC45A1, TNFRSF9, XP32, KPRP, LCE3A, LCE3B, LCE3C, LCE3D, AIM2, FASLG, DENND1B, IKBKE, B3GNT2, LINC01185, REL, IL1RL1, IFIH1, KCNH7, PLCL2, NFKBIZ, CASR, GPR160, TP63, NFKB1, CARD6, ZFYVE16, ERAP1, LNPEP, CSF2, IL13, IL4, P4HA2, ANXA6, TNIP1, ADRA1B, IL12B, PTTG1, RNF145, HLA-A, HLA-B, HLA-C, HLA-DRA, CDKAL1, EXOC2, IRF4, …
	Data type:	Literature curated (core) pathway memberships
	Pathway sources:	ACSN2, BioCarta, EHMN, HumanCyc, INOH, IPAVS, KEGG, NetPath, OntoCancro, Panther_Pathway, PharmGKB, PID, RB-Pathways, REACTOME, stke, systems-biology.org, SignaLink2.0, SIGNOR2.0, SMPDB, Spike, UniProt_Pathways, WikiPathways
RESULTS:
	Counts and extended list of input IDs present in different pathDIP components
	Data component	Literature curated (core) pathway memberships	Extended pathway associations. Protein interaction set: Experimentally detected PPIs Minimum confidence level for predicted associations: 0.99	Extended pathway associations. Protein interaction set: Experimentally detected PPIs Minimum confidence level for predicted associations: 0.95	Extended pathway associations. Protein interaction set: Experimentally detected and computationally predicted PPIs (full IID) Minimum confidence level for predicted associations: 0.99	Extended pathway associations. Protein interaction set: Experimentally detected and computationally predicted PPIs (full IID) Minimum confidence level for predicted associations: 0.95
	Total not found IDs	27	29	16	14	13
	Not found IDs	AP5B1, C1ORF141, CCDC129, CSMD1, GENE, GPR160, ILF3, KLF13, KLLN, KPRP, LINC00330, LINC01185, PRM3, PRSS53, RN7SKP9, RNA, RNF145, RP11-61O.1, SLC45A1, TRIM65, UBAC2, XP32, YDJC, ZC3H12C, ZNF365, ZNF683, ZNF816	AP5B1, C1ORF141, CCDC129, ERAP1, FUT2, GENE, GPR160, HLA-A, HLA-B, HLA-C, IL31, KLLN, LAG3, LCE3B, LINC00330, LINC01185, PRM3, PRSS53, RN7SKP9, RNA, RNF145, RP11-61O.1, STARD6, TAGAP, TMC6, XP32, YDJC, ZNF365, ZNF683	C1ORF141, CCDC129, GENE, GPR160, KLLN, LINC00330, LINC01185, PRM3, PRSS53, RN7SKP9, RNA, RNF145, RP11-61O.1, XP32, ZNF365, ZNF683	AP5B1, C1ORF141, CCDC129, GENE, GPR160, KLLN, LINC00330, LINC01185, RN7SKP9, RNA, RNF145, RP11-61O.1, ZNF365, ZNF683	C1ORF141, CCDC129, GENE, GPR160, KLLN, LINC00330, LINC01185, RN7SKP9, RNA, RNF145, RP11-61O.1, ZNF365, ZNF683
	Total found IDs	105	103	116	118	119
	Found IDs	ADRA1B, AIM2, ANXA6, B3GNT2, BRAP, CAMK2G, CARD14, CARD6, CARM1, CASR, CAVIN1, CD27, CDKAL1, CFL1, CHUK, COG6, CSF2, DDX58, DENND1B, ELMO1, ERAP1, ETS1, EXOC2, FASLG, FBXL19, FIBP, FOSL1, FUBP1, FUT2, GJB2, HLA-A, HLA-B, HLA-C, HLA-DRA, HSD3B7, IFIH1, IFNGR2, IFNLR1, IKBKE, IKZF3, IL12B, IL13, IL1RL1, IL23A, IL23R, IL31, IL4, IRF4, KCNH7, KLF4, KLRC4, KLRK1, LAG3, LCE3A, LCE3B, LCE3C, LCE3D, LNPE…	ADRA1B, AIM2, ANXA6, B3GNT2, BRAP, CAMK2G, CARD14, CARD6, CARM1, CASR, CAVIN1, CD27, CDKAL1, CFL1, CHUK, COG6, CSF2, CSMD1, DDX58, DENND1B, ELMO1, ETS1, EXOC2, FASLG, FBXL19, FIBP, FOSL1, FUBP1, GJB2, HLA-DRA, HSD3B7, IFIH1, IFNGR2, IFNLR1, IKBKE, IKZF3, IL12B, IL13, IL1RL1, IL23A, IL23R, IL4, ILF3, IRF4, KCNH7, KLF13, KLF4, KLRC4, KLRK1, KPRP, LCE3A, LCE3C, LCE3D, LNPEP, LRRC7, MAPKAPK5, MBD2, M…	ADRA1B, AIM2, ANXA6, AP5B1, B3GNT2, BRAP, CAMK2G, CARD14, CARD6, CARM1, CASR, CAVIN1, CD27, CDKAL1, CFL1, CHUK, COG6, CSF2, CSMD1, DDX58, DENND1B, ELMO1, ERAP1, ETS1, EXOC2, FASLG, FBXL19, FIBP, FOSL1, FUBP1, FUT2, GJB2, HLA-A, HLA-B, HLA-C, HLA-DRA, HSD3B7, IFIH1, IFNGR2, IFNLR1, IKBKE, IKZF3, IL12B, IL13, IL1RL1, IL23A, IL23R, IL31, IL4, ILF3, IRF4, KCNH7, KLF13, KLF4, KLRC4, KLRK1, KPRP, LAG3,…	ADRA1B, AIM2, ANXA6, B3GNT2, BRAP, CAMK2G, CARD14, CARD6, CARM1, CASR, CAVIN1, CD27, CDKAL1, CFL1, CHUK, COG6, CSF2, CSMD1, DDX58, DENND1B, ELMO1, ERAP1, ETS1, EXOC2, FASLG, FBXL19, FIBP, FOSL1, FUBP1, FUT2, GJB2, HLA-A, HLA-B, HLA-C, HLA-DRA, HSD3B7, IFIH1, IFNGR2, IFNLR1, IKBKE, IKZF3, IL12B, IL13, IL1RL1, IL23A, IL23R, IL31, IL4, ILF3, IRF4, KCNH7, KLF13, KLF4, KLRC4, KLRK1, KPRP, LAG3, LCE3A,…	ADRA1B, AIM2, ANXA6, AP5B1, B3GNT2, BRAP, CAMK2G, CARD14, CARD6, CARM1, CASR, CAVIN1, CD27, CDKAL1, CFL1, CHUK, COG6, CSF2, CSMD1, DDX58, DENND1B, ELMO1, ERAP1, ETS1, EXOC2, FASLG, FBXL19, FIBP, FOSL1, FUBP1, FUT2, GJB2, HLA-A, HLA-B, HLA-C, HLA-DRA, HSD3B7, IFIH1, IFNGR2, IFNLR1, IKBKE, IKZF3, IL12B, IL13, IL1RL1, IL23A, IL23R, IL31, IL4, ILF3, IRF4, KCNH7, KLF13, KLF4, KLRC4, KLRK1, KPRP, LAG3,…
Pathway annotations for the full input list (results size = 5519)
UniProt	Gene Symbol	Entrez Gene	Pathway Source	Pathway Name
P35368	ADRA1B	147	BioCarta	arrestins in gpcr desensitization
P35368	ADRA1B	147	BioCarta	activation of camp-dependent protein kinase pka
P35368	ADRA1B	147	BioCarta	activation of csk by camp-dependent protein kinase inhibits signaling through the t cell receptor
P35368	ADRA1B	147	BioCarta	chrebp regulation by carbohydrates and camp
P35368	ADRA1B	147	BioCarta	ion channels and their functional role in vascular endothelium
P35368	ADRA1B	147	BioCarta	phospholipase c delta in phospholipid associated cell signaling
P35368	ADRA1B	147	BioCarta	role of -arrestins in the activation and targeting of map kinases
P35368	ADRA1B	147	BioCarta	roles of arrestin dependent recruitment of src kinases in gpcr signaling
P35368	ADRA1B	147	IPAVS	Wnt_Dvl_betaCatenin_Pitx2
P35368	ADRA1B	147	KEGG	Adrenergic signaling in cardiomyocytes
P35368	ADRA1B	147	KEGG	Calcium signaling
P35368	ADRA1B	147	KEGG	Neuroactive ligand-receptor interaction
P35368	ADRA1B	147	KEGG	Salivary secretion
P35368	ADRA1B	147	KEGG	Vascular smooth muscle contraction
P35368	ADRA1B	147	KEGG	cGMP-PKG signaling
P35368	ADRA1B	147	PID	LPA receptor mediated events
P35368	ADRA1B	147	Panther_Pathway	Alpha_adrenergic_receptor_signaling
P35368	ADRA1B	147	Panther_Pathway	Heterotrimeric_G_protein_signaling_pathway_Gi_and_Gs_mediated
P35368	ADRA1B	147	PharmGKB	Sympathetic_Nerve_Pathway_Neuroeffector_Junction
P35368	ADRA1B	147	REACTOME	Adrenoceptors
P35368	ADRA1B	147	REACTOME	Amine ligand-binding receptors
P35368	ADRA1B	147	REACTOME	Class A/1 (Rhodopsin-like receptors)
P35368	ADRA1B	147	REACTOME	G alpha (12/13) signalling events
P35368	ADRA1B	147	REACTOME	G alpha (q) signalling events
P35368	ADRA1B	147	REACTOME	GPCR downstream signalling
P35368	ADRA1B	147	REACTOME	GPCR ligand binding
P35368	ADRA1B	147	REACTOME	Signal Transduction
P35368	ADRA1B	147	REACTOME	Signaling by GPCR
P35368	ADRA1B	147	WikiPathways	AMP-activated Protein Kinase (AMPK) Signaling
P35368	ADRA1B	147	WikiPathways	Calcium Regulation in the Cardiac Cell
P35368	ADRA1B	147	WikiPathways	GPCRs, Class A Rhodopsin-like
P35368	ADRA1B	147	WikiPathways	Monoamine GPCRs
P35368	ADRA1B	147	WikiPathways	Vitamin D Receptor
P35368	ADRA1B	147	systems-biology.org	Skeletal_muscle_v2.9
P35368	ADRA1B	147	systems-biology.org	Toll-Like_receptor_signaling_network
P35368	ADRA1B	147	systems-biology.org	beta_cell_v2.3
P35368	ADRA1B	147	systems-biology.org	hepatocyte_v2.9
O14862	AIM2	9447	ACSN2	ER_STRESS
O14862	AIM2	9447	ACSN2	PYROPTOSIS
O14862	AIM2	9447	KEGG	Cytosolic DNA-sensing
O14862	AIM2	9447	KEGG	NOD-like receptor signaling
O14862	AIM2	9447	REACTOME	Immune System
O14862	AIM2	9447	REACTOME	Inflammasomes
O14862	AIM2	9447	REACTOME	Innate Immune System
O14862	AIM2	9447	REACTOME	Nucleotide-binding domain, leucine rich repeat containing receptor (NLR) signaling
O14862	AIM2	9447	REACTOME	The AIM2 inflammasome
O14862	AIM2	9447	WikiPathways	Nucleotide-binding Oligomerization Domain (NOD)
P08133	ANXA6	309	IPAVS	Calcium_Signaling
P08133	ANXA6	309	OntoCancro	Apoptosis
P08133	ANXA6	309	OntoCancro	Base.excision.repair..BER.
P08133	ANXA6	309	OntoCancro	Cell.Cycle
P08133	ANXA6	309	OntoCancro	Chromosome.Stability
P08133	ANXA6	309	OntoCancro	Expanded.Apoptosis
P08133	ANXA6	309	OntoCancro	Homologous.recombination..HR.
P08133	ANXA6	309	OntoCancro	Mismatch.repair..MMR.
P08133	ANXA6	309	OntoCancro	Non.homologous.end.joining
P08133	ANXA6	309	OntoCancro	Nucleotide.excision.repair..NER.
P08133	ANXA6	309	WikiPathways	Calcium Regulation in the Cardiac Cell
P08133	ANXA6	309	WikiPathways	Prostaglandin Synthesis and Regulation
Q9NY97	B3GNT2	10678	EHMN	Glycosphingolipid biosynthesis - neolactoseries
Q9NY97	B3GNT2	10678	KEGG	Glycosaminoglycan biosynthesis - keratan sulfate
Q9NY97	B3GNT2	10678	KEGG	Glycosphingolipid biosynthesis - lacto and neolacto series
Q9NY97	B3GNT2	10678	REACTOME	Glycosaminoglycan metabolism
Q9NY97	B3GNT2	10678	REACTOME	Keratan sulfate biosynthesis
Q9NY97	B3GNT2	10678	REACTOME	Keratan sulfate/keratin metabolism
Q9NY97	B3GNT2	10678	REACTOME	Metabolism
Q9NY97	B3GNT2	10678	REACTOME	Metabolism of carbohydrates
Q9NY97	B3GNT2	10678	REACTOME	Metabolism of proteins
Q9NY97	B3GNT2	10678	REACTOME	O-linked glycosylation
Q9NY97	B3GNT2	10678	REACTOME	O-linked glycosylation of mucins
Q9NY97	B3GNT2	10678	REACTOME	Post-translational protein modification
Q9NY97	B3GNT2	10678	UniProt_Pathways	Protein modification; protein glycosylation
Q9NY97	B3GNT2	10678	WikiPathways	Genotoxicity
Q7Z569	BRAP	8315	ACSN2	MAPK
Q7Z569	BRAP	8315	KEGG	Ras signaling
Q7Z569	BRAP	8315	OntoCancro	Apoptosis
Q7Z569	BRAP	8315	OntoCancro	Base.excision.repair..BER.
Q7Z569	BRAP	8315	OntoCancro	Cell.Cycle
Q7Z569	BRAP	8315	OntoCancro	Chromosome.Stability
Q7Z569	BRAP	8315	OntoCancro	Expanded.Apoptosis
Q7Z569	BRAP	8315	OntoCancro	Homologous.recombination..HR.
Q7Z569	BRAP	8315	OntoCancro	Mismatch.repair..MMR.
Q7Z569	BRAP	8315	OntoCancro	Non.homologous.end.joining
Q7Z569	BRAP	8315	OntoCancro	Nucleotide.excision.repair..NER.
Q7Z569	BRAP	8315	REACTOME	Disease
Q7Z569	BRAP	8315	REACTOME	Diseases of signal transduction
Q7Z569	BRAP	8315	REACTOME	MAPK family signaling cascades
Q7Z569	BRAP	8315	REACTOME	MAPK1/MAPK3 signaling
Q7Z569	BRAP	8315	REACTOME	Negative regulation of MAPK
Q7Z569	BRAP	8315	REACTOME	Oncogenic MAPK signaling
Q7Z569	BRAP	8315	REACTOME	Paradoxical activation of RAF signaling by kinase inactive BRAF
Q7Z569	BRAP	8315	REACTOME	RAF activation
Q7Z569	BRAP	8315	REACTOME	RAF/MAP kinase cascade
Q7Z569	BRAP	8315	REACTOME	Signal Transduction
Q7Z569	BRAP	8315	REACTOME	Signaling by RAS mutants
Q7Z569	BRAP	8315	REACTOME	Signaling by moderate kinase activity BRAF mutants
Q7Z569	BRAP	8315	UniProt_Pathways	Protein modification; protein ubiquitination
Q7Z569	BRAP	8315	WikiPathways	Ras Signaling
Q13555	CAMK2G	818	ACSN2	TCR_SIGNALING
Q13555	CAMK2G	818	ACSN2	WNT_NON_CANONICAL
Q13555	CAMK2G	818	BioCarta	bioactive peptide induced signaling
Q13555	CAMK2G	818	BioCarta	ca-calmodulin-dependent protein kinase activation
Q13555	CAMK2G	818	BioCarta	regulation of pgc-1a
Q13555	CAMK2G	818	BioCarta	stathmin and breast cancer resistance to antimicrotubule agents
Q13555	CAMK2G	818	BioCarta	transcription factor creb and its extracellular signals
Q13555	CAMK2G	818	INOH	EPO signaling
Q13555	CAMK2G	818	INOH	IL-7 signaling
Q13555	CAMK2G	818	INOH	JAK STAT pathway and regulation
Q13555	CAMK2G	818	INOH	VEGF
Q13555	CAMK2G	818	IPAVS	Calcium_Signaling
Q13555	CAMK2G	818	IPAVS	Cardiac_Hypertrophy
Q13555	CAMK2G	818	KEGG	Adrenergic signaling in cardiomyocytes
Q13555	CAMK2G	818	KEGG	Aldosterone synthesis and secretion
Q13555	CAMK2G	818	KEGG	Amphetamine addiction
Q13555	CAMK2G	818	KEGG	Axon guidance
Q13555	CAMK2G	818	KEGG	Calcium signaling
Q13555	CAMK2G	818	KEGG	Cholinergic synapse
Q13555	CAMK2G	818	KEGG	Circadian entrainment
Q13555	CAMK2G	818	KEGG	Cushing syndrome
Q13555	CAMK2G	818	KEGG	Dopaminergic synapse
Q13555	CAMK2G	818	KEGG	ErbB signaling
Q13555	CAMK2G	818	KEGG	Gastric acid secretion
Q13555	CAMK2G	818	KEGG	Glioma
Q13555	CAMK2G	818	KEGG	Glucagon signaling
Q13555	CAMK2G	818	KEGG	GnRH signaling
Q13555	CAMK2G	818	KEGG	HIF-1 signaling
Q13555	CAMK2G	818	KEGG	Inflammatory mediator regulation of TRP channels
Q13555	CAMK2G	818	KEGG	Insulin secretion
Q13555	CAMK2G	818	KEGG	Long-term potentiation
Q13555	CAMK2G	818	KEGG	Melanogenesis
Q13555	CAMK2G	818	KEGG	Necroptosis
Q13555	CAMK2G	818	KEGG	Neurotrophin signaling
Q13555	CAMK2G	818	KEGG	Olfactory transduction
Q13555	CAMK2G	818	KEGG	Oocyte meiosis
Q13555	CAMK2G	818	KEGG	Oxytocin signaling
Q13555	CAMK2G	818	KEGG	Pathways in cancer
Q13555	CAMK2G	818	KEGG	Proteoglycans in cancer
Q13555	CAMK2G	818	KEGG	Tuberculosis
Q13555	CAMK2G	818	KEGG	Wnt signaling
Q13555	CAMK2G	818	KEGG	cAMP signaling
Q13555	CAMK2G	818	PID	BCR signaling
Q13555	CAMK2G	818	PID	IFN-gamma
Q13555	CAMK2G	818	PID	N-cadherin signaling events
Q13555	CAMK2G	818	PharmGKB	EGFR_Inhibitor_Pathway_Pharmacodynamics
Q13555	CAMK2G	818	REACTOME	Activation of NMDA receptors and postsynaptic events
Q13555	CAMK2G	818	REACTOME	Cardiac conduction
Q13555	CAMK2G	818	REACTOME	Cellular response to heat stress
Q13555	CAMK2G	818	REACTOME	Cellular responses to external stimuli
Q13555	CAMK2G	818	REACTOME	Cellular responses to stress
Q13555	CAMK2G	818	REACTOME	Cytokine Signaling in Immune system
Q13555	CAMK2G	818	REACTOME	Disease
Q13555	CAMK2G	818	REACTOME	Diseases of signal transduction
Q13555	CAMK2G	818	REACTOME	Glutamate binding, activation of AMPA receptors and synaptic plasticity
Q13555	CAMK2G	818	REACTOME	HSF1-dependent transactivation
Q13555	CAMK2G	818	REACTOME	Immune System
Q13555	CAMK2G	818	REACTOME	Interferon Signaling
Q13555	CAMK2G	818	REACTOME	Interferon gamma signaling
Q13555	CAMK2G	818	REACTOME	Ion channel transport
Q13555	CAMK2G	818	REACTOME	Ion homeostasis
Q13555	CAMK2G	818	REACTOME	Ion transport by P-type ATPases
Q13555	CAMK2G	818	REACTOME	MAPK family signaling cascades
Q13555	CAMK2G	818	REACTOME	MAPK1/MAPK3 signaling
Q13555	CAMK2G	818	REACTOME	Muscle contraction
Q13555	CAMK2G	818	REACTOME	Neuronal System
Q13555	CAMK2G	818	REACTOME	Neurotransmitter receptors and postsynaptic signal transmission
Q13555	CAMK2G	818	REACTOME	Oncogenic MAPK signaling
Q13555	CAMK2G	818	REACTOME	Paradoxical activation of RAF signaling by kinase inactive BRAF
Q13555	CAMK2G	818	REACTOME	Phase 0 - rapid depolarisation
Q13555	CAMK2G	818	REACTOME	RAF activation
Q13555	CAMK2G	818	REACTOME	RAF/MAP kinase cascade
Q13555	CAMK2G	818	REACTOME	Signal Transduction
Q13555	CAMK2G	818	REACTOME	Signaling by BRAF and RAF fusions
Q13555	CAMK2G	818	REACTOME	Signaling by RAS mutants
Q13555	CAMK2G	818	REACTOME	Signaling by moderate kinase activity BRAF mutants
Q13555	CAMK2G	818	REACTOME	Trafficking of AMPA receptors
Q13555	CAMK2G	818	REACTOME	Transmission across Chemical Synapses
Q13555	CAMK2G	818	REACTOME	Transport of small molecules
Q13555	CAMK2G	818	REACTOME	Unblocking of NMDA receptors, glutamate binding and activation
Q13555	CAMK2G	818	WikiPathways	Calcium Regulation in the Cardiac Cell
Q13555	CAMK2G	818	WikiPathways	Energy Metabolism
Q13555	CAMK2G	818	WikiPathways	ErbB Signaling
Q13555	CAMK2G	818	WikiPathways	Myometrial Relaxation and Contraction
Q13555	CAMK2G	818	WikiPathways	NO/cGMP/PKG mediated Neuroprotection
Q13555	CAMK2G	818	WikiPathways	Non-genomic actions of 1,25 dihydroxyvitamin D3
Q13555	CAMK2G	818	WikiPathways	Splicing factor NOVA regulated synaptic proteins
Q13555	CAMK2G	818	WikiPathways	Wnt Signaling
Q13555	CAMK2G	818	systems-biology.org	Macrophage_Map_Update_ver2_re
Q13555	CAMK2G	818	systems-biology.org	Toll-Like_receptor_signaling_network
Q13555	CAMK2G	818	systems-biology.org	beta_cell_v2.3
Q9BXL6	CARD14	79092	KEGG	NF-kappa B signaling
Q9BXL6	CARD14	79092	OntoCancro	Apoptosis
Q9BXL6	CARD14	79092	OntoCancro	Base.excision.repair..BER.
Q9BXL6	CARD14	79092	OntoCancro	Cell.Cycle
Q9BXL6	CARD14	79092	OntoCancro	Chromosome.Stability
Q9BXL6	CARD14	79092	OntoCancro	Expanded.Apoptosis
Q9BXL6	CARD14	79092	OntoCancro	Homologous.recombination..HR.
Q9BXL6	CARD14	79092	OntoCancro	Mismatch.repair..MMR.
Q9BXL6	CARD14	79092	OntoCancro	Non.homologous.end.joining
Q9BXL6	CARD14	79092	OntoCancro	Nucleotide.excision.repair..NER.
Q9BXL6	CARD14	79092	WikiPathways	Apoptosis-related network due to altered Notch3 in ovarian cancer
Q9BX69	CARD6	84674	KEGG	NOD-like receptor signaling
Q9BX69	CARD6	84674	OntoCancro	Apoptosis
Q9BX69	CARD6	84674	OntoCancro	Base.excision.repair..BER.
Q9BX69	CARD6	84674	OntoCancro	Cell.Cycle
Q9BX69	CARD6	84674	OntoCancro	Chromosome.Stability
Q9BX69	CARD6	84674	OntoCancro	Expanded.Apoptosis
Q9BX69	CARD6	84674	OntoCancro	Homologous.recombination..HR.
Q9BX69	CARD6	84674	OntoCancro	Mismatch.repair..MMR.
Q9BX69	CARD6	84674	OntoCancro	Non.homologous.end.joining
Q9BX69	CARD6	84674	OntoCancro	Nucleotide.excision.repair..NER.
Q9BX69	CARD6	84674	WikiPathways	Nucleotide-binding Oligomerization Domain (NOD)
Q86X55	CARM1	10498	REACTOME	Mitochondrial biogenesis
Q86X55	CARM1	10498	BioCarta	carm1 and regulation of the estrogen receptor
Q86X55	CARM1	10498	BioCarta	role of erbb2 in signal transduction and oncology
Q86X55	CARM1	10498	BioCarta	transcription regulation by methyltransferase of carm1
Q86X55	CARM1	10498	PID	Coregulation of Androgen receptor activity
Q86X55	CARM1	10498	PID	Direct p53 effectors
Q86X55	CARM1	10498	PID	Regulation of Androgen receptor activity
Q86X55	CARM1	10498	REACTOME	Activation of gene expression by SREBF (SREBP)
Q86X55	CARM1	10498	REACTOME	Chromatin modifying enzymes
Q86X55	CARM1	10498	REACTOME	Chromatin organization
Q86X55	CARM1	10498	REACTOME	Circadian Clock
Q86X55	CARM1	10498	REACTOME	Developmental Biology
Q86X55	CARM1	10498	REACTOME	ESR-mediated signaling
Q86X55	CARM1	10498	REACTOME	Estrogen-dependent gene expression
Q86X55	CARM1	10498	REACTOME	Gene expression (Transcription)
Q86X55	CARM1	10498	REACTOME	Generic Transcription Pathway
Q86X55	CARM1	10498	REACTOME	Metabolism
Q86X55	CARM1	10498	REACTOME	Metabolism of lipids
Q86X55	CARM1	10498	REACTOME	Metabolism of steroids
Q86X55	CARM1	10498	REACTOME	Organelle biogenesis and maintenance
Q86X55	CARM1	10498	REACTOME	PPARA activates gene expression
Q86X55	CARM1	10498	REACTOME	RMTs methylate histone arginines
Q86X55	CARM1	10498	REACTOME	RNA Polymerase II Transcription
Q86X55	CARM1	10498	REACTOME	RORA activates gene expression
Q86X55	CARM1	10498	REACTOME	Regulation of cholesterol biosynthesis by SREBP (SREBF)
Q86X55	CARM1	10498	REACTOME	Regulation of lipid metabolism by Peroxisome proliferator-activated receptor alpha (PPARalpha)
Q86X55	CARM1	10498	REACTOME	Signal Transduction
Q86X55	CARM1	10498	REACTOME	Signaling by Nuclear Receptors
Q86X55	CARM1	10498	REACTOME	TP53 Regulates Transcription of Cell Cycle Genes
Q86X55	CARM1	10498	REACTOME	TP53 Regulates Transcription of Genes Involved in G2 Cell Cycle Arrest
Q86X55	CARM1	10498	REACTOME	Transcriptional Regulation by TP53
Q86X55	CARM1	10498	REACTOME	Transcriptional activation of mitochondrial biogenesis
Q86X55	CARM1	10498	REACTOME	Transcriptional regulation of white adipocyte differentiation
Q86X55	CARM1	10498	WikiPathways	Androgen receptor signaling
Q86X55	CARM1	10498	stke	Estrogen Receptor Pathway
Q86X55	CARM1	10498	systems-biology.org	Macrophage_Map_Update_ver2_re
P41180	CASR	846	systems-biology.org	beta_cell_v2.3
P41180	CASR	846	ACSN2	WNT_NON_CANONICAL
P41180	CASR	846	IPAVS	Cardiac_Hypertrophy
P41180	CASR	846	IPAVS	GSK3_as_a_convergence_point_in_hypertrophic_signaling
P41180	CASR	846	KEGG	NOD-like receptor signaling
P41180	CASR	846	KEGG	Parathyroid hormone synthesis, secretion and action
P41180	CASR	846	PID	E-cadherin signaling in keratinocytes
P41180	CASR	846	PharmGKB	Proton_Pump_Inhibitor_Pathway_Pharmacodynamics
P41180	CASR	846	REACTOME	Class C/3 (Metabotropic glutamate/pheromone receptors)
P41180	CASR	846	REACTOME	G alpha (i) signalling events
P41180	CASR	846	REACTOME	G alpha (q) signalling events
P41180	CASR	846	REACTOME	GPCR downstream signalling
P41180	CASR	846	REACTOME	GPCR ligand binding
P41180	CASR	846	REACTOME	Signal Transduction
P41180	CASR	846	REACTOME	Signaling by GPCR
P41180	CASR	846	WikiPathways	GPCRs, Class C Metabotropic glutamate, pheromone
P41180	CASR	846	systems-biology.org	Skeletal_muscle_v2.9
P41180	CASR	846	systems-biology.org	adipocyte_v2.1
P41180	CASR	846	systems-biology.org	hepatocyte_v2.9
Q6NZI2	CAVIN1	284119	NetPath	EGFR1
Q6NZI2	CAVIN1	284119	Panther_Pathway	General_transcription_RNA_polymerase_I
Q6NZI2	CAVIN1	284119	REACTOME	Gene expression (Transcription)
Q6NZI2	CAVIN1	284119	REACTOME	RNA Polymerase I Transcription
Q6NZI2	CAVIN1	284119	REACTOME	RNA Polymerase I Transcription Termination
P26842	CD27	939	ACSN2	ACTIVATING_CHECKPOINTS
P26842	CD27	939	KEGG	Cytokine-cytokine receptor interaction
P26842	CD27	939	OntoCancro	Apoptosis
P26842	CD27	939	OntoCancro	Base.excision.repair..BER.
P26842	CD27	939	OntoCancro	Cell.Cycle
P26842	CD27	939	OntoCancro	Chromosome.Stability
P26842	CD27	939	OntoCancro	Expanded.Apoptosis
P26842	CD27	939	OntoCancro	Homologous.recombination..HR.
P26842	CD27	939	OntoCancro	Mismatch.repair..MMR.
P26842	CD27	939	OntoCancro	Non.homologous.end.joining
P26842	CD27	939	OntoCancro	Nucleotide.excision.repair..NER.
P26842	CD27	939	REACTOME	Cytokine Signaling in Immune system
P26842	CD27	939	REACTOME	Immune System
P26842	CD27	939	REACTOME	TNFR2 non-canonical NF-kB
P26842	CD27	939	REACTOME	TNFs bind their physiological receptors
Q5VV42	CDKAL1	54901	REACTOME	Metabolism of RNA
Q5VV42	CDKAL1	54901	REACTOME	tRNA modification in the nucleus and cytosol
Q5VV42	CDKAL1	54901	REACTOME	tRNA processing
Q5VV42	CDKAL1	54901	WikiPathways	Vitamin D Receptor
P23528	CFL1	1072	REACTOME	Interleukin-12 signaling
P23528	CFL1	1072	ACSN2	CYTOSKELETON_POLARITY
P23528	CFL1	1072	ACSN2	EMT_REGULATORS
P23528	CFL1	1072	ACSN2	MOTILITY
P23528	CFL1	1072	ACSN2	SENESCENCE
P23528	CFL1	1072	ACSN2	TCR_SIGNALING
P23528	CFL1	1072	BioCarta	ccr3 signaling in eosinophils
P23528	CFL1	1072	BioCarta	rac1 cell motility signaling
P23528	CFL1	1072	BioCarta	rho cell motility signaling
P23528	CFL1	1072	KEGG	Axon guidance
P23528	CFL1	1072	KEGG	Fc gamma R-mediated phagocytosis
P23528	CFL1	1072	KEGG	Human immunodeficiency virus 1 infection
P23528	CFL1	1072	KEGG	Pertussis
P23528	CFL1	1072	KEGG	Regulation of actin cytoskeleton
P23528	CFL1	1072	NetPath	EGFR1
P23528	CFL1	1072	OntoCancro	Apoptosis
P23528	CFL1	1072	OntoCancro	Base.excision.repair..BER.
P23528	CFL1	1072	OntoCancro	Cell.Cycle
P23528	CFL1	1072	OntoCancro	Chromosome.Stability
P23528	CFL1	1072	OntoCancro	Expanded.Apoptosis
P23528	CFL1	1072	OntoCancro	Homologous.recombination..HR.
P23528	CFL1	1072	OntoCancro	Mismatch.repair..MMR.
P23528	CFL1	1072	OntoCancro	Non.homologous.end.joining
P23528	CFL1	1072	OntoCancro	Nucleotide.excision.repair..NER.
P23528	CFL1	1072	PID	CDC42 signaling events
P23528	CFL1	1072	PID	CXCR4-mediated signaling events
P23528	CFL1	1072	PID	RAC1 signaling
P23528	CFL1	1072	PID	RhoA signaling
P23528	CFL1	1072	Panther_Pathway	Cytoskeletal_regulation_by_Rho_GTPase
P23528	CFL1	1072	REACTOME	Cytokine Signaling in Immune system
P23528	CFL1	1072	REACTOME	Gene and protein expression by JAK-STAT signaling after Interleukin-12 stimulation
P23528	CFL1	1072	REACTOME	Immune System
P23528	CFL1	1072	REACTOME	Interleukin-12 family signaling
P23528	CFL1	1072	REACTOME	Signaling by Interleukins
P23528	CFL1	1072	Spike	G2-M Phase of the Cell Cycle
P23528	CFL1	1072	WikiPathways	Brain-Derived Neurotrophic Factor (BDNF) signaling
P23528	CFL1	1072	WikiPathways	EGF/EGFR Signaling
P23528	CFL1	1072	WikiPathways	Envelope proteins and their potential roles in EDMD physiopathology
P23528	CFL1	1072	WikiPathways	G13 Signaling
P23528	CFL1	1072	WikiPathways	Regulation of Actin Cytoskeleton
P23528	CFL1	1072	WikiPathways	VEGFA-VEGFR2 Signaling
O15111	CHUK	1147	REACTOME	TNFR2 non-canonical NF-kB
O15111	CHUK	1147	ACSN2	ADHERENS_JUNCTIONS
O15111	CHUK	1147	ACSN2	CELL_CELL_ADHESIONS
O15111	CHUK	1147	ACSN2	DEATH_RECEPTOR
O15111	CHUK	1147	ACSN2	EMT_REGULATORS
O15111	CHUK	1147	ACSN2	ER_STRESS
O15111	CHUK	1147	ACSN2	HEDGEHOG
O15111	CHUK	1147	ACSN2	MAPK
O15111	CHUK	1147	ACSN2	PI3K_AKT_MTOR
O15111	CHUK	1147	ACSN2	TNF_RESPONSE
O15111	CHUK	1147	ACSN2	WNT_CANONICAL
O15111	CHUK	1147	BioCarta	akt signaling
O15111	CHUK	1147	BioCarta	bone remodeling
O15111	CHUK	1147	BioCarta	ceramide signaling
O15111	CHUK	1147	BioCarta	chaperones modulate interferon signaling
O15111	CHUK	1147	BioCarta	double stranded rna induced gene expression
O15111	CHUK	1147	BioCarta	hiv-1 nef: negative effector of fas and tnf
O15111	CHUK	1147	BioCarta	inactivation of gsk3 by akt causes accumulation of b-catenin in alveolar macrophages
O15111	CHUK	1147	BioCarta	influence of ras and rho proteins on g1 to s transition
O15111	CHUK	1147	BioCarta	keratinocyte differentiation
O15111	CHUK	1147	BioCarta	mapkinase signaling
O15111	CHUK	1147	BioCarta	nf-kb signaling
O15111	CHUK	1147	BioCarta	nfkb activation by nontypeable hemophilus influenzae
O15111	CHUK	1147	BioCarta	ras signaling
O15111	CHUK	1147	BioCarta	role of egf receptor transactivation by gpcrs in cardiac hypertrophy
O15111	CHUK	1147	BioCarta	signal transduction through il1r
O15111	CHUK	1147	BioCarta	tnf/stress related signaling
O15111	CHUK	1147	BioCarta	toll-like receptor
O15111	CHUK	1147	BioCarta	trefoil factors initiate mucosal healing
O15111	CHUK	1147	INOH	B cell receptor signaling
O15111	CHUK	1147	INOH	CD4 T cell receptor signaling
O15111	CHUK	1147	INOH	CD4 T cell receptor signaling-NFkB cascade
O15111	CHUK	1147	INOH	EPO signaling
O15111	CHUK	1147	INOH	IL-1 NFkB
O15111	CHUK	1147	INOH	IL-7 signaling
O15111	CHUK	1147	INOH	JAK STAT pathway and regulation
O15111	CHUK	1147	INOH	TLR NFkB
O15111	CHUK	1147	INOH	TNF
O15111	CHUK	1147	INOH	VEGF
O15111	CHUK	1147	IPAVS	Cardiac_Hypertrophy
O15111	CHUK	1147	IPAVS	EGF_receptor_transactivation_in_Cardiac_Hypertrophy
O15111	CHUK	1147	IPAVS	FAS_signaling_in_cardiac_hypertrophy
O15111	CHUK	1147	IPAVS	GP130_JAK_STAT
O15111	CHUK	1147	IPAVS	GSK3beta_linked_proapoptotic_signaling_pathways_and_lithium_protection
O15111	CHUK	1147	IPAVS	JAK_STAT_pathway_in_postconditioning_ischemia
O15111	CHUK	1147	IPAVS	Mechanism_for_Dsh_Action_In_the_absence_of_a_wnt_signal
O15111	CHUK	1147	IPAVS	RANK_Singnaling_Pathway_in_Osteoclast_resorption
O15111	CHUK	1147	IPAVS	TWEAK_signaling
O15111	CHUK	1147	IPAVS	Wnt_Dvl_betaCatenin_Pitx2
O15111	CHUK	1147	IPAVS	Wnt_signaling_in_cardiomyocyte_hypertrophy
O15111	CHUK	1147	IPAVS	acute_Myeloid_leukemia_Signaling
O15111	CHUK	1147	IPAVS	beta3_integrin_mediated_Ub_for_NFkB_activation_Proteins
O15111	CHUK	1147	KEGG	Acute myeloid leukemia
O15111	CHUK	1147	KEGG	Adipocytokine signaling
O15111	CHUK	1147	KEGG	Apoptosis
O15111	CHUK	1147	KEGG	B cell receptor signaling
O15111	CHUK	1147	KEGG	C-type lectin receptor signaling
O15111	CHUK	1147	KEGG	Chagas disease (American trypanosomiasis)
O15111	CHUK	1147	KEGG	Chemokine signaling
O15111	CHUK	1147	KEGG	Chronic myeloid leukemia
O15111	CHUK	1147	KEGG	Cytosolic DNA-sensing
O15111	CHUK	1147	KEGG	Epithelial cell signaling in Helicobacter pylori infection
O15111	CHUK	1147	KEGG	Epstein-Barr virus infection
O15111	CHUK	1147	KEGG	Fluid shear stress and atherosclerosis
O15111	CHUK	1147	KEGG	FoxO signaling
O15111	CHUK	1147	KEGG	Hepatitis B
O15111	CHUK	1147	KEGG	Hepatitis C
O15111	CHUK	1147	KEGG	Herpes simplex infection
O15111	CHUK	1147	KEGG	Human T-cell leukemia virus 1 infection
O15111	CHUK	1147	KEGG	Human cytomegalovirus infection
O15111	CHUK	1147	KEGG	Human immunodeficiency virus 1 infection
O15111	CHUK	1147	KEGG	Human papillomavirus infection
O15111	CHUK	1147	KEGG	IL-17 signaling
O15111	CHUK	1147	KEGG	Kaposi sarcoma-associated herpesvirus infection
O15111	CHUK	1147	KEGG	MAPK signaling
O15111	CHUK	1147	KEGG	Measles
O15111	CHUK	1147	KEGG	NF-kappa B signaling
O15111	CHUK	1147	KEGG	NOD-like receptor signaling
O15111	CHUK	1147	KEGG	Osteoclast differentiation
O15111	CHUK	1147	KEGG	PI3K-Akt signaling
O15111	CHUK	1147	KEGG	Pancreatic cancer
O15111	CHUK	1147	KEGG	Pathways in cancer
O15111	CHUK	1147	KEGG	Prostate cancer
O15111	CHUK	1147	KEGG	RIG-I-like receptor signaling
O15111	CHUK	1147	KEGG	Ras signaling
O15111	CHUK	1147	KEGG	Shigellosis
O15111	CHUK	1147	KEGG	Small cell lung cancer
O15111	CHUK	1147	KEGG	T cell receptor signaling
O15111	CHUK	1147	KEGG	TNF signaling
O15111	CHUK	1147	KEGG	Th1 and Th2 cell differentiation
O15111	CHUK	1147	KEGG	Th17 cell differentiation
O15111	CHUK	1147	KEGG	Toll-like receptor signaling
O15111	CHUK	1147	KEGG	Toxoplasmosis
O15111	CHUK	1147	KEGG	mTOR signaling
O15111	CHUK	1147	NetPath	BCR
O15111	CHUK	1147	NetPath	IL1
O15111	CHUK	1147	NetPath	IL11
O15111	CHUK	1147	NetPath	IL4
O15111	CHUK	1147	NetPath	Leptin
O15111	CHUK	1147	NetPath	RAGE
O15111	CHUK	1147	NetPath	RANKL
O15111	CHUK	1147	NetPath	TCR
O15111	CHUK	1147	NetPath	TNFalpha
O15111	CHUK	1147	OntoCancro	Apoptosis
O15111	CHUK	1147	OntoCancro	Base.excision.repair..BER.
O15111	CHUK	1147	OntoCancro	Cell.Cycle
O15111	CHUK	1147	OntoCancro	Chromosome.Stability
O15111	CHUK	1147	OntoCancro	Expanded.Apoptosis
O15111	CHUK	1147	OntoCancro	Homologous.recombination..HR.
O15111	CHUK	1147	OntoCancro	Mismatch.repair..MMR.
O15111	CHUK	1147	OntoCancro	Non.homologous.end.joining
O15111	CHUK	1147	OntoCancro	Nucleotide.excision.repair..NER.
O15111	CHUK	1147	PID	Alternative NF-kappaB
O15111	CHUK	1147	PID	BCR signaling
O15111	CHUK	1147	PID	Canonical NF-kappaB
O15111	CHUK	1147	PID	Class I PI3K signaling events mediated by Akt
O15111	CHUK	1147	PID	Endogenous TLR signaling
O15111	CHUK	1147	PID	FAS (CD95) signaling
O15111	CHUK	1147	PID	Fc-epsilon receptor I signaling in mast cells
O15111	CHUK	1147	PID	FoxO family signaling
O15111	CHUK	1147	PID	HIV-1 Nef: Negative effector of Fas and TNF-alpha
O15111	CHUK	1147	PID	IL1-mediated signaling events
O15111	CHUK	1147	PID	Osteopontin-mediated events
O15111	CHUK	1147	PID	TCR signaling in na&#xef;ve CD4+ T cells
O15111	CHUK	1147	PID	TCR signaling in na&#xef;ve CD8+ T cells
O15111	CHUK	1147	PID	TNF receptor signaling pathway
O15111	CHUK	1147	PID	TRAIL signaling
O15111	CHUK	1147	PID	Validated nuclear estrogen receptor alpha network
O15111	CHUK	1147	PID	Validated transcriptional targets of TAp63 isoforms
O15111	CHUK	1147	PID	p75(NTR)-mediated signaling
O15111	CHUK	1147	Panther_Pathway	Apoptosis_signaling
O15111	CHUK	1147	Panther_Pathway	B_cell_activation
O15111	CHUK	1147	Panther_Pathway	Inflammation_mediated_by_chemokine_and_cytokine_signaling
O15111	CHUK	1147	Panther_Pathway	Interleukin_signaling
O15111	CHUK	1147	Panther_Pathway	PDGF_signaling
O15111	CHUK	1147	Panther_Pathway	T_cell_activation
O15111	CHUK	1147	Panther_Pathway	Toll_receptor_signaling
O15111	CHUK	1147	REACTOME	AKT phosphorylates targets in the cytosol
O15111	CHUK	1147	REACTOME	Activation of NF-kappaB in B cells
O15111	CHUK	1147	REACTOME	Adaptive Immune System
O15111	CHUK	1147	REACTOME	Antigen processing-Cross presentation
O15111	CHUK	1147	REACTOME	C-type lectin receptors (CLRs)
O15111	CHUK	1147	REACTOME	CLEC7A (Dectin-1) signaling
O15111	CHUK	1147	REACTOME	Class I MHC mediated antigen processing & presentation
O15111	CHUK	1147	REACTOME	Constitutive Signaling by AKT1 E17K in Cancer
O15111	CHUK	1147	REACTOME	Cytokine Signaling in Immune system
O15111	CHUK	1147	REACTOME	Cytosolic sensors of pathogen-associated DNA
O15111	CHUK	1147	REACTOME	DDX58/IFIH1-mediated induction of interferon-alpha/beta
O15111	CHUK	1147	REACTOME	Death Receptor Signalling
O15111	CHUK	1147	REACTOME	Dectin-1 mediated noncanonical NF-kB signaling
O15111	CHUK	1147	REACTOME	Disease
O15111	CHUK	1147	REACTOME	Diseases associated with the TLR signaling cascade
O15111	CHUK	1147	REACTOME	Diseases of Immune System
O15111	CHUK	1147	REACTOME	Diseases of signal transduction
O15111	CHUK	1147	REACTOME	Downstream TCR signaling
O15111	CHUK	1147	REACTOME	Downstream signaling events of B Cell Receptor (BCR)
O15111	CHUK	1147	REACTOME	ER-Phagosome
O15111	CHUK	1147	REACTOME	FCERI mediated NF-kB activation
O15111	CHUK	1147	REACTOME	Fc epsilon receptor (FCERI) signaling
O15111	CHUK	1147	REACTOME	IKBKB deficiency causes SCID
O15111	CHUK	1147	REACTOME	IKBKG deficiency causes anhidrotic ectodermal dysplasia with immunodeficiency (EDA-ID) (via TLR)
O15111	CHUK	1147	REACTOME	IKK complex recruitment mediated by RIP1
O15111	CHUK	1147	REACTOME	IRAK1 recruits IKK complex
O15111	CHUK	1147	REACTOME	IRAK1 recruits IKK complex upon TLR7/8 or 9 stimulation
O15111	CHUK	1147	REACTOME	IkBA variant leads to EDA-ID
O15111	CHUK	1147	REACTOME	Immune System
O15111	CHUK	1147	REACTOME	Innate Immune System
O15111	CHUK	1147	REACTOME	Interleukin-1 family signaling
O15111	CHUK	1147	REACTOME	Interleukin-1 signaling
O15111	CHUK	1147	REACTOME	Interleukin-17 signaling
O15111	CHUK	1147	REACTOME	Intracellular signaling by second messengers
O15111	CHUK	1147	REACTOME	MAP kinase activation
O15111	CHUK	1147	REACTOME	MAP3K8 (TPL2)-dependent MAPK1/3 activation
O15111	CHUK	1147	REACTOME	MyD88 cascade initiated on plasma membrane
O15111	CHUK	1147	REACTOME	MyD88 dependent cascade initiated on endosome
O15111	CHUK	1147	REACTOME	MyD88-independent TLR4 cascade
O15111	CHUK	1147	REACTOME	MyD88:MAL(TIRAP) cascade initiated on plasma membrane
O15111	CHUK	1147	REACTOME	NF-kB activation through FADD/RIP-1 pathway mediated by caspase-8 and -10
O15111	CHUK	1147	REACTOME	NIK-->noncanonical NF-kB signaling
O15111	CHUK	1147	REACTOME	NOD1/2 Signaling Pathway
O15111	CHUK	1147	REACTOME	Nucleotide-binding domain, leucine rich repeat containing receptor (NLR) signaling
O15111	CHUK	1147	REACTOME	PI3K/AKT Signaling in Cancer
O15111	CHUK	1147	REACTOME	PIP3 activates AKT signaling
O15111	CHUK	1147	REACTOME	RIP-mediated NFkB activation via ZBP1
O15111	CHUK	1147	REACTOME	Regulation of TNFR1 signaling
O15111	CHUK	1147	REACTOME	Signal Transduction
O15111	CHUK	1147	REACTOME	Signaling by Interleukins
O15111	CHUK	1147	REACTOME	Signaling by the B Cell Receptor (BCR)
O15111	CHUK	1147	REACTOME	TAK1 activates NFkB by phosphorylation and activation of IKKs complex
O15111	CHUK	1147	REACTOME	TCR signaling
O15111	CHUK	1147	REACTOME	TICAM1, RIP1-mediated IKK complex recruitment
O15111	CHUK	1147	REACTOME	TNF signaling
O15111	CHUK	1147	REACTOME	TNFR1-induced NFkappaB signaling
O15111	CHUK	1147	REACTOME	TRAF6 mediated NF-kB activation
O15111	CHUK	1147	REACTOME	TRAF6 mediated induction of NFkB and MAP kinases upon TLR7/8 or 9 activation
O15111	CHUK	1147	REACTOME	TRIF(TICAM1)-mediated TLR4 signaling
O15111	CHUK	1147	REACTOME	Toll Like Receptor 10 (TLR10) Cascade
O15111	CHUK	1147	REACTOME	Toll Like Receptor 2 (TLR2) Cascade
O15111	CHUK	1147	REACTOME	Toll Like Receptor 3 (TLR3) Cascade
O15111	CHUK	1147	REACTOME	Toll Like Receptor 4 (TLR4) Cascade
O15111	CHUK	1147	REACTOME	Toll Like Receptor 5 (TLR5) Cascade
O15111	CHUK	1147	REACTOME	Toll Like Receptor 7/8 (TLR7/8) Cascade
O15111	CHUK	1147	REACTOME	Toll Like Receptor 9 (TLR9) Cascade
O15111	CHUK	1147	REACTOME	Toll Like Receptor TLR1:TLR2 Cascade
O15111	CHUK	1147	REACTOME	Toll Like Receptor TLR6:TLR2 Cascade
O15111	CHUK	1147	REACTOME	Toll-like Receptor Cascades
O15111	CHUK	1147	REACTOME	ZBP1(DAI) mediated induction of type I IFNs
O15111	CHUK	1147	SIGNOR2.0	SIGNOR-AML
O15111	CHUK	1147	SIGNOR2.0	SIGNOR-IL1R
O15111	CHUK	1147	SIGNOR2.0	SIGNOR-IOA
O15111	CHUK	1147	SIGNOR2.0	SIGNOR-NFKBC
O15111	CHUK	1147	SIGNOR2.0	SIGNOR-TA
O15111	CHUK	1147	SIGNOR2.0	SIGNOR-TCA
O15111	CHUK	1147	SIGNOR2.0	SIGNOR-TLR
O15111	CHUK	1147	SMPDB	Intracellular Signalling Through Adenosine Receptor A2a and Adenosine
O15111	CHUK	1147	SMPDB	Intracellular Signalling Through Adenosine Receptor A2b and Adenosine
O15111	CHUK	1147	Spike	MAPK signaling
O15111	CHUK	1147	Spike	NFkB Signaling Network
O15111	CHUK	1147	Spike	TLR Signaling
O15111	CHUK	1147	WikiPathways	AGE/RAGE
O15111	CHUK	1147	WikiPathways	Apoptosis
O15111	CHUK	1147	WikiPathways	B Cell Receptor Signaling
O15111	CHUK	1147	WikiPathways	Brain-Derived Neurotrophic Factor (BDNF) signaling
O15111	CHUK	1147	WikiPathways	Canonical and Non-canonical Notch signaling
O15111	CHUK	1147	WikiPathways	Canonical NF-KB
O15111	CHUK	1147	WikiPathways	Cardiac Hypertrophic Response
O15111	CHUK	1147	WikiPathways	Chemokine signaling
O15111	CHUK	1147	WikiPathways	EBV LMP1 signaling
O15111	CHUK	1147	WikiPathways	Estrogen signaling
O15111	CHUK	1147	WikiPathways	Fibrin Complement Receptor 3 Signaling
O15111	CHUK	1147	WikiPathways	IL-1 signaling
O15111	CHUK	1147	WikiPathways	IL-4 Signaling
O15111	CHUK	1147	WikiPathways	Integrated Breast Cancer
O15111	CHUK	1147	WikiPathways	Interleukin-11 Signaling
O15111	CHUK	1147	WikiPathways	Leptin signaling
O15111	CHUK	1147	WikiPathways	MAPK and NFkB Signalling Pathways Inhibited by Yersinia YopJ
O15111	CHUK	1147	WikiPathways	MAPK Signaling
O15111	CHUK	1147	WikiPathways	Mammary gland development pathway - Pregnancy and lactation (Stage 3 of 4)
O15111	CHUK	1147	WikiPathways	MicroRNAs in cardiomyocyte hypertrophy
O15111	CHUK	1147	WikiPathways	NLR Proteins
O15111	CHUK	1147	WikiPathways	Nucleotide-binding Oligomerization Domain (NOD)
O15111	CHUK	1147	WikiPathways	Osteopontin Signaling
O15111	CHUK	1147	WikiPathways	PDGF
O15111	CHUK	1147	WikiPathways	PI3K-Akt Signaling
O15111	CHUK	1147	WikiPathways	Pancreatic adenocarcinoma
O15111	CHUK	1147	WikiPathways	Photodynamic therapy-induced NF-kB survival signaling
O15111	CHUK	1147	WikiPathways	RAC1/PAK1/p38/MMP2
O15111	CHUK	1147	WikiPathways	RANKL/RANK (Receptor activator of NFKB (ligand)) Signaling
O15111	CHUK	1147	WikiPathways	RIG-I-like Receptor Signaling
O15111	CHUK	1147	WikiPathways	Ras Signaling
O15111	CHUK	1147	WikiPathways	Regulation of toll-like receptor signaling
O15111	CHUK	1147	WikiPathways	Resistin as a regulator of inflammation
O15111	CHUK	1147	WikiPathways	Role Altered Glycolysation of MUC1 in Tumour Microenvironment
O15111	CHUK	1147	WikiPathways	Signal transduction through IL1R
O15111	CHUK	1147	WikiPathways	Structural Pathway of Interleukin 1 (IL-1)
O15111	CHUK	1147	WikiPathways	Supression of HMGB1 mediated inflammation by THBD
O15111	CHUK	1147	WikiPathways	T-Cell antigen Receptor (TCR) Signaling
O15111	CHUK	1147	WikiPathways	T-Cell antigen Receptor (TCR) pathway during Staphylococcus aureus infection
O15111	CHUK	1147	WikiPathways	TLR4 Signaling and Tolerance
O15111	CHUK	1147	WikiPathways	TNF alpha Signaling
O15111	CHUK	1147	WikiPathways	TNF related weak inducer of apoptosis (TWEAK) Signaling
O15111	CHUK	1147	WikiPathways	Toll-like Receptor Signaling
O15111	CHUK	1147	WikiPathways	Vitamin D in inflammatory diseases
O15111	CHUK	1147	WikiPathways	miRNAs involvement in the immune response in sepsis
O15111	CHUK	1147	stke	G alpha 13 Pathway
O15111	CHUK	1147	systems-biology.org	Macrophage_Map_Update_ver2_re
O15111	CHUK	1147	systems-biology.org	Skeletal_muscle_v2.9
O15111	CHUK	1147	systems-biology.org	Toll-Like_receptor_signaling_network
O15111	CHUK	1147	systems-biology.org	adipocyte_v2.1
O15111	CHUK	1147	systems-biology.org	beta_cell_v2.3
O15111	CHUK	1147	systems-biology.org	hepatocyte_v2.9
Q9Y2V7	COG6	57511	REACTOME	Asparagine N-linked glycosylation
Q9Y2V7	COG6	57511	REACTOME	COPI-mediated anterograde transport
Q9Y2V7	COG6	57511	REACTOME	ER to Golgi Anterograde Transport
Q9Y2V7	COG6	57511	REACTOME	Intra-Golgi and retrograde Golgi-to-ER traffic
Q9Y2V7	COG6	57511	REACTOME	Intra-Golgi traffic
Q9Y2V7	COG6	57511	REACTOME	Membrane Trafficking
Q9Y2V7	COG6	57511	REACTOME	Metabolism of proteins
Q9Y2V7	COG6	57511	REACTOME	Post-translational protein modification
Q9Y2V7	COG6	57511	REACTOME	Retrograde transport at the Trans-Golgi-Network
Q9Y2V7	COG6	57511	REACTOME	Transport to the Golgi and subsequent modification
Q9Y2V7	COG6	57511	REACTOME	Vesicle-mediated transport
P04141	CSF2	1437	WikiPathways	Photodynamic therapy-induced NF-kB survival signaling
P04141	CSF2	1437	ACSN2	IMMUNOSTIMULATORY_CYTOKINE
P04141	CSF2	1437	ACSN2	IMMUNOSTIMULATORY_CYTOKINE_EXPRESSION
P04141	CSF2	1437	INOH	GPCR signaling-G alpha i
P04141	CSF2	1437	INOH	GPCR signaling-G alpha q
P04141	CSF2	1437	INOH	GPCR signaling-G alpha s Epac and ERK
P04141	CSF2	1437	INOH	GPCR signaling-G alpha s PKA and ERK
P04141	CSF2	1437	INOH	GPCR signaling-cholera toxin
P04141	CSF2	1437	INOH	GPCR signaling-pertussis toxin
P04141	CSF2	1437	INOH	JAK STAT MolecularVariation 1
P04141	CSF2	1437	INOH	JAK STAT pathway and regulation
P04141	CSF2	1437	IPAVS	ER_Stress_Map
P04141	CSF2	1437	KEGG	Acute myeloid leukemia
P04141	CSF2	1437	KEGG	Amoebiasis
P04141	CSF2	1437	KEGG	Cytokine-cytokine receptor interaction
P04141	CSF2	1437	KEGG	Fc epsilon RI signaling
P04141	CSF2	1437	KEGG	Hematopoietic cell lineage
P04141	CSF2	1437	KEGG	Human T-cell leukemia virus 1 infection
P04141	CSF2	1437	KEGG	IL-17 signaling
P04141	CSF2	1437	KEGG	JAK-STAT signaling
P04141	CSF2	1437	KEGG	Kaposi sarcoma-associated herpesvirus infection
P04141	CSF2	1437	KEGG	Natural killer cell mediated cytotoxicity
P04141	CSF2	1437	KEGG	Rheumatoid arthritis
P04141	CSF2	1437	KEGG	Salmonella infection
P04141	CSF2	1437	KEGG	T cell receptor signaling
P04141	CSF2	1437	KEGG	TNF signaling
P04141	CSF2	1437	KEGG	Transcriptional misregulation in cancer
P04141	CSF2	1437	OntoCancro	Apoptosis
P04141	CSF2	1437	OntoCancro	Base.excision.repair..BER.
P04141	CSF2	1437	OntoCancro	Cell.Cycle
P04141	CSF2	1437	OntoCancro	Chromosome.Stability
P04141	CSF2	1437	OntoCancro	Expanded.Apoptosis
P04141	CSF2	1437	OntoCancro	Homologous.recombination..HR.
P04141	CSF2	1437	OntoCancro	Mismatch.repair..MMR.
P04141	CSF2	1437	OntoCancro	Non.homologous.end.joining
P04141	CSF2	1437	OntoCancro	Nucleotide.excision.repair..NER.
P04141	CSF2	1437	PID	AP-1 transcription factor network
P04141	CSF2	1437	PID	Alpha9 beta1 integrin signaling events
P04141	CSF2	1437	PID	Calcineurin-regulated NFAT-dependent transcription in lymphocytes
P04141	CSF2	1437	PID	Calcium signaling in the CD4+ TCR
P04141	CSF2	1437	PID	GMCSF-mediated signaling events
P04141	CSF2	1437	PID	Glucocorticoid receptor regulatory network
P04141	CSF2	1437	PID	Regulation of retinoblastoma protein
P04141	CSF2	1437	PID	Syndecan-2-mediated signaling events
P04141	CSF2	1437	REACTOME	Cytokine Signaling in Immune system
P04141	CSF2	1437	REACTOME	Gene expression (Transcription)
P04141	CSF2	1437	REACTOME	Generic Transcription Pathway
P04141	CSF2	1437	REACTOME	Immune System
P04141	CSF2	1437	REACTOME	Interleukin receptor SHC signaling
P04141	CSF2	1437	REACTOME	Interleukin-10 signaling
P04141	CSF2	1437	REACTOME	Interleukin-2 family signaling
P04141	CSF2	1437	REACTOME	Interleukin-3, Interleukin-5 and GM-CSF signaling
P04141	CSF2	1437	REACTOME	MAPK family signaling cascades
P04141	CSF2	1437	REACTOME	MAPK1/MAPK3 signaling
P04141	CSF2	1437	REACTOME	RAF/MAP kinase cascade
P04141	CSF2	1437	REACTOME	RNA Polymerase II Transcription
P04141	CSF2	1437	REACTOME	RUNX1 regulates transcription of genes involved in differentiation of myeloid cells
P04141	CSF2	1437	REACTOME	Signal Transduction
P04141	CSF2	1437	REACTOME	Signaling by Interleukins
P04141	CSF2	1437	REACTOME	Transcriptional regulation by RUNX1
P04141	CSF2	1437	SMPDB	Fc Epsilon Receptor I Signaling in Mast Cells
P04141	CSF2	1437	Spike	NFkB Signaling Network
P04141	CSF2	1437	Spike	TLR Signaling
P04141	CSF2	1437	WikiPathways	Cytokines and Inflammatory Response
P04141	CSF2	1437	WikiPathways	Development of pulmonary dendritic cells and macrophage subsets
P04141	CSF2	1437	WikiPathways	Hematopoietic Stem Cell Differentiation
P04141	CSF2	1437	WikiPathways	Lung fibrosis
P04141	CSF2	1437	WikiPathways	Selective expression of chemokine receptors during T-cell polarization
P04141	CSF2	1437	WikiPathways	T-Cell antigen Receptor (TCR) pathway during Staphylococcus aureus infection
P04141	CSF2	1437	systems-biology.org	Macrophage_Map_Update_ver2_re
O95786	DDX58	23586	KEGG	Cytosolic DNA-sensing
O95786	DDX58	23586	KEGG	Epstein-Barr virus infection
O95786	DDX58	23586	KEGG	Hepatitis B
O95786	DDX58	23586	KEGG	Hepatitis C
O95786	DDX58	23586	KEGG	Herpes simplex infection
O95786	DDX58	23586	KEGG	Influenza A
O95786	DDX58	23586	KEGG	Measles
O95786	DDX58	23586	KEGG	NF-kappa B signaling
O95786	DDX58	23586	KEGG	RIG-I-like receptor signaling
O95786	DDX58	23586	OntoCancro	Apoptosis
O95786	DDX58	23586	OntoCancro	Base.excision.repair..BER.
O95786	DDX58	23586	OntoCancro	Cell.Cycle
O95786	DDX58	23586	OntoCancro	Chromosome.Stability
O95786	DDX58	23586	OntoCancro	Expanded.Apoptosis
O95786	DDX58	23586	OntoCancro	Homologous.recombination..HR.
O95786	DDX58	23586	OntoCancro	Mismatch.repair..MMR.
O95786	DDX58	23586	OntoCancro	Non.homologous.end.joining
O95786	DDX58	23586	OntoCancro	Nucleotide.excision.repair..NER.
O95786	DDX58	23586	PharmGKB	Peginterferon_alpha_2a_Peginterferon_alpha_2b_Pathway_Hepatocyte_Pharmacodynamics
O95786	DDX58	23586	REACTOME	Antiviral mechanism by IFN-stimulated genes
O95786	DDX58	23586	REACTOME	Cytokine Signaling in Immune system
O95786	DDX58	23586	REACTOME	DDX58/IFIH1-mediated induction of interferon-alpha/beta
O95786	DDX58	23586	REACTOME	Deubiquitination
O95786	DDX58	23586	REACTOME	ISG15 antiviral mechanism
O95786	DDX58	23586	REACTOME	Immune System
O95786	DDX58	23586	REACTOME	Innate Immune System
O95786	DDX58	23586	REACTOME	Interferon Signaling
O95786	DDX58	23586	REACTOME	Metabolism of proteins
O95786	DDX58	23586	REACTOME	NF-kB activation through FADD/RIP-1 pathway mediated by caspase-8 and -10
O95786	DDX58	23586	REACTOME	Negative regulators of DDX58/IFIH1 signaling
O95786	DDX58	23586	REACTOME	OAS antiviral response
O95786	DDX58	23586	REACTOME	Ovarian tumor domain proteases
O95786	DDX58	23586	REACTOME	Post-translational protein modification
O95786	DDX58	23586	REACTOME	TRAF3-dependent IRF activation
O95786	DDX58	23586	REACTOME	TRAF6 mediated IRF7 activation
O95786	DDX58	23586	REACTOME	TRAF6 mediated NF-kB activation
O95786	DDX58	23586	REACTOME	Ub-specific processing proteases
O95786	DDX58	23586	Spike	TLR Signaling
O95786	DDX58	23586	WikiPathways	Ebola Virus Pathway on Host
O95786	DDX58	23586	WikiPathways	RIG-I-like Receptor Signaling
Q6P3S1	DENND1B	163486	REACTOME	Membrane Trafficking
Q6P3S1	DENND1B	163486	REACTOME	RAB GEFs exchange GTP for GDP on RABs
Q6P3S1	DENND1B	163486	REACTOME	Rab regulation of trafficking
Q6P3S1	DENND1B	163486	REACTOME	Vesicle-mediated transport
Q92556	ELMO1	9844	KEGG	Bacterial invasion of epithelial cells
Q92556	ELMO1	9844	KEGG	Chemokine signaling
Q92556	ELMO1	9844	KEGG	Shigellosis
Q92556	ELMO1	9844	NetPath	TCR
Q92556	ELMO1	9844	PID	IL8- and CXCR2-mediated signaling events
Q92556	ELMO1	9844	PID	Netrin-mediated signaling events
Q92556	ELMO1	9844	PID	Neurotrophic factor-mediated Trk receptor signaling
Q92556	ELMO1	9844	PID	Regulation of RAC1 activity
Q92556	ELMO1	9844	PID	Signaling events mediated by focal adhesion kinase
Q92556	ELMO1	9844	Panther_Pathway	Integrin_signalling
Q92556	ELMO1	9844	REACTOME	Disease
Q92556	ELMO1	9844	REACTOME	Fcgamma receptor (FCGR) dependent phagocytosis
Q92556	ELMO1	9844	REACTOME	HIV Infection
Q92556	ELMO1	9844	REACTOME	Host Interactions of HIV factors
Q92556	ELMO1	9844	REACTOME	Immune System
Q92556	ELMO1	9844	REACTOME	Infectious disease
Q92556	ELMO1	9844	REACTOME	Innate Immune System
Q92556	ELMO1	9844	REACTOME	Nef and signal transduction
Q92556	ELMO1	9844	REACTOME	PTK6 Regulates RHO GTPases, RAS GTPase and MAP kinases
Q92556	ELMO1	9844	REACTOME	Regulation of actin dynamics for phagocytic cup formation
Q92556	ELMO1	9844	REACTOME	Signal Transduction
Q92556	ELMO1	9844	REACTOME	Signaling by Non-Receptor Tyrosine Kinases
Q92556	ELMO1	9844	REACTOME	Signaling by PTK6
Q92556	ELMO1	9844	REACTOME	Signaling by Receptor Tyrosine Kinases
Q92556	ELMO1	9844	REACTOME	Signaling by VEGF
Q92556	ELMO1	9844	REACTOME	The role of Nef in HIV-1 replication and disease pathogenesis
Q92556	ELMO1	9844	REACTOME	VEGFA-VEGFR2 Pathway
Q92556	ELMO1	9844	WikiPathways	Chemokine signaling
Q9NZ08	ERAP1	51752	REACTOME	Adaptive Immune System
Q9NZ08	ERAP1	51752	REACTOME	Antigen Presentation: Folding, assembly and peptide loading of class I MHC
Q9NZ08	ERAP1	51752	REACTOME	Class I MHC mediated antigen processing & presentation
Q9NZ08	ERAP1	51752	REACTOME	Immune System
P14921	ETS1	2113	ACSN2	CORE
P14921	ETS1	2113	ACSN2	EMT_REGULATORS
P14921	ETS1	2113	ACSN2	FIBROBLAST_ACTIVATION_MARKERS
P14921	ETS1	2113	ACSN2	MIRNA_TF_IMMUNOSTIMULATORY
P14921	ETS1	2113	BioCarta	keratinocyte differentiation
P14921	ETS1	2113	BioCarta	mets affect on macrophage differentiation
P14921	ETS1	2113	INOH	FGF
P14921	ETS1	2113	KEGG	Cellular senescence
P14921	ETS1	2113	KEGG	Human T-cell leukemia virus 1 infection
P14921	ETS1	2113	KEGG	Pathways in cancer
P14921	ETS1	2113	KEGG	Ras signaling
P14921	ETS1	2113	KEGG	Renal cell carcinoma
P14921	ETS1	2113	NetPath	IL2
P14921	ETS1	2113	NetPath	IL4
P14921	ETS1	2113	NetPath	TGF_beta_Receptor
P14921	ETS1	2113	OntoCancro	Apoptosis
P14921	ETS1	2113	OntoCancro	Base.excision.repair..BER.
P14921	ETS1	2113	OntoCancro	Cell.Cycle
P14921	ETS1	2113	OntoCancro	Chromosome.Stability
P14921	ETS1	2113	OntoCancro	Expanded.Apoptosis
P14921	ETS1	2113	OntoCancro	Homologous.recombination..HR.
P14921	ETS1	2113	OntoCancro	Mismatch.repair..MMR.
P14921	ETS1	2113	OntoCancro	Non.homologous.end.joining
P14921	ETS1	2113	OntoCancro	Nucleotide.excision.repair..NER.
P14921	ETS1	2113	PID	AP-1 transcription factor network
P14921	ETS1	2113	PID	Angiopoietin receptor Tie2-mediated signaling
P14921	ETS1	2113	PID	BCR signaling
P14921	ETS1	2113	PID	C-MYB transcription factor network
P14921	ETS1	2113	PID	HIF-1-alpha transcription factor network
P14921	ETS1	2113	PID	HIF-2-alpha transcription factor network
P14921	ETS1	2113	PID	IL4-mediated signaling events
P14921	ETS1	2113	PID	Signaling events mediated by Hepatocyte Growth Factor Receptor (c-Met)
P14921	ETS1	2113	PID	Signaling events mediated by focal adhesion kinase
P14921	ETS1	2113	Panther_Pathway	Angiogenesis
P14921	ETS1	2113	Panther_Pathway	PDGF_signaling
P14921	ETS1	2113	Panther_Pathway	Ras_Pathway
P14921	ETS1	2113	Panther_Pathway	VEGF_signaling
P14921	ETS1	2113	PharmGKB	Vemurafenib_Pathway_Pharmacodynamics
P14921	ETS1	2113	REACTOME	Cellular Senescence
P14921	ETS1	2113	REACTOME	Cellular responses to external stimuli
P14921	ETS1	2113	REACTOME	Cellular responses to stress
P14921	ETS1	2113	REACTOME	Oncogene Induced Senescence
P14921	ETS1	2113	Spike	RAS signaling and tumorigenesis
P14921	ETS1	2113	WikiPathways	Apoptosis-related network due to altered Notch3 in ovarian cancer
P14921	ETS1	2113	WikiPathways	B Cell Receptor Signaling
P14921	ETS1	2113	WikiPathways	MET in type 1 papillary renal cell carcinoma
P14921	ETS1	2113	WikiPathways	Neural Crest Differentiation
P14921	ETS1	2113	WikiPathways	Non-genomic actions of 1,25 dihydroxyvitamin D3
P14921	ETS1	2113	WikiPathways	Ras Signaling
P14921	ETS1	2113	WikiPathways	TGF-beta Signaling
P14921	ETS1	2113	WikiPathways	VEGFA-VEGFR2 Signaling
Q96KP1	EXOC2	55770	KEGG	Ras signaling
Q96KP1	EXOC2	55770	PID	Arf6 trafficking events
Q96KP1	EXOC2	55770	PID	Insulin Pathway
Q96KP1	EXOC2	55770	Panther_Pathway	Ras_Pathway
Q96KP1	EXOC2	55770	REACTOME	Cargo trafficking to the periciliary membrane
Q96KP1	EXOC2	55770	REACTOME	Cilium Assembly
Q96KP1	EXOC2	55770	REACTOME	Insulin processing
Q96KP1	EXOC2	55770	REACTOME	Metabolism of proteins
Q96KP1	EXOC2	55770	REACTOME	Organelle biogenesis and maintenance
Q96KP1	EXOC2	55770	REACTOME	Peptide hormone metabolism
Q96KP1	EXOC2	55770	REACTOME	VxPx cargo-targeting to cilium
Q96KP1	EXOC2	55770	WikiPathways	Chromosomal and microsatellite instability in colorectal cancer
Q96KP1	EXOC2	55770	WikiPathways	Ciliary landscape
Q96KP1	EXOC2	55770	WikiPathways	RalA downstream regulated genes
Q96KP1	EXOC2	55770	WikiPathways	Ras Signaling
P48023	FASLG	356	INOH	GPCR signaling-cholera toxin
P48023	FASLG	356	ACSN2	DEATH_RECEPTOR
P48023	FASLG	356	ACSN2	FAS_RESPONSE
P48023	FASLG	356	ACSN2	PI3K_AKT_MTOR
P48023	FASLG	356	ACSN2	RCD_GENES
P48023	FASLG	356	BioCarta	akt signaling
P48023	FASLG	356	BioCarta	fas signaling pathway (cd95)
P48023	FASLG	356	BioCarta	hiv-1 nef: negative effector of fas and tnf
P48023	FASLG	356	BioCarta	il-2 receptor beta chain in t cell activation
P48023	FASLG	356	BioCarta	keratinocyte differentiation
P48023	FASLG	356	BioCarta	pten dependent cell cycle arrest and apoptosis
P48023	FASLG	356	BioCarta	role of nicotinic acetylcholine receptors in the regulation of apoptosis
P48023	FASLG	356	BioCarta	stress induction of hsp regulation
P48023	FASLG	356	INOH	Fas
P48023	FASLG	356	INOH	GPCR signaling-G alpha i
P48023	FASLG	356	INOH	GPCR signaling-G alpha q
P48023	FASLG	356	INOH	GPCR signaling-G alpha s Epac and ERK
P48023	FASLG	356	INOH	GPCR signaling-G alpha s PKA and ERK
P48023	FASLG	356	INOH	GPCR signaling-pertussis toxin
P48023	FASLG	356	INOH	JAK STAT MolecularVariation 1
P48023	FASLG	356	INOH	JAK STAT pathway and regulation
P48023	FASLG	356	IPAVS	Cardiac_Hypertrophy
P48023	FASLG	356	IPAVS	FAS_signaling_in_cardiac_hypertrophy
P48023	FASLG	356	IPAVS	GP130_JAK_STAT
P48023	FASLG	356	IPAVS	JAK_STAT_pathway_in_postconditioning_ischemia
P48023	FASLG	356	KEGG	African trypanosomiasis
P48023	FASLG	356	KEGG	Allograft rejection
P48023	FASLG	356	KEGG	Apoptosis
P48023	FASLG	356	KEGG	Autoimmune thyroid disease
P48023	FASLG	356	KEGG	Chagas disease (American trypanosomiasis)
P48023	FASLG	356	KEGG	Cytokine-cytokine receptor interaction
P48023	FASLG	356	KEGG	FoxO signaling
P48023	FASLG	356	KEGG	Graft-versus-host disease
P48023	FASLG	356	KEGG	Hepatitis B
P48023	FASLG	356	KEGG	Hepatitis C
P48023	FASLG	356	KEGG	Herpes simplex infection
P48023	FASLG	356	KEGG	Human cytomegalovirus infection
P48023	FASLG	356	KEGG	Human immunodeficiency virus 1 infection
P48023	FASLG	356	KEGG	Human papillomavirus infection
P48023	FASLG	356	KEGG	Influenza A
P48023	FASLG	356	KEGG	MAPK signaling
P48023	FASLG	356	KEGG	Measles
P48023	FASLG	356	KEGG	Natural killer cell mediated cytotoxicity
P48023	FASLG	356	KEGG	Necroptosis
P48023	FASLG	356	KEGG	Neurotrophin signaling
P48023	FASLG	356	KEGG	Non-alcoholic fatty liver disease (NAFLD)
P48023	FASLG	356	KEGG	PI3K-Akt signaling
P48023	FASLG	356	KEGG	Pathways in cancer
P48023	FASLG	356	KEGG	Proteoglycans in cancer
P48023	FASLG	356	KEGG	Ras signaling
P48023	FASLG	356	KEGG	Type I diabetes mellitus
P48023	FASLG	356	OntoCancro	Apoptosis
P48023	FASLG	356	OntoCancro	Base.excision.repair..BER.
P48023	FASLG	356	OntoCancro	Cell.Cycle
P48023	FASLG	356	OntoCancro	Chromosome.Stability
P48023	FASLG	356	OntoCancro	Expanded.Apoptosis
P48023	FASLG	356	OntoCancro	Homologous.recombination..HR.
P48023	FASLG	356	OntoCancro	Mismatch.repair..MMR.
P48023	FASLG	356	OntoCancro	Non.homologous.end.joining
P48023	FASLG	356	OntoCancro	Nucleotide.excision.repair..NER.
P48023	FASLG	356	PID	Calcineurin-regulated NFAT-dependent transcription in lymphocytes
P48023	FASLG	356	PID	Calcium signaling in the CD4+ TCR
P48023	FASLG	356	PID	Caspase Cascade in Apoptosis
P48023	FASLG	356	PID	Downstream signaling in na&#xef;ve CD8+ T cells
P48023	FASLG	356	PID	FAS (CD95) signaling
P48023	FASLG	356	PID	FoxO family signaling
P48023	FASLG	356	PID	HIV-1 Nef: Negative effector of Fas and TNF-alpha
P48023	FASLG	356	PID	IL12-mediated signaling events
P48023	FASLG	356	PID	IL2 signaling events mediated by STAT5
P48023	FASLG	356	Panther_Pathway	Apoptosis_signaling
P48023	FASLG	356	Panther_Pathway	FAS_signaling
P48023	FASLG	356	REACTOME	Apoptosis
P48023	FASLG	356	REACTOME	CASP8 activity is inhibited
P48023	FASLG	356	REACTOME	Caspase activation via Death Receptors in the presence of ligand
P48023	FASLG	356	REACTOME	Caspase activation via extrinsic apoptotic signalling
P48023	FASLG	356	REACTOME	Cytokine Signaling in Immune system
P48023	FASLG	356	REACTOME	Death Receptor Signalling
P48023	FASLG	356	REACTOME	Deregulated CDK5 triggers multiple neurodegenerative pathways in Alzheimer's disease models
P48023	FASLG	356	REACTOME	Dimerization of procaspase-8
P48023	FASLG	356	REACTOME	Disease
P48023	FASLG	356	REACTOME	FOXO-mediated transcription
P48023	FASLG	356	REACTOME	FOXO-mediated transcription of cell death genes
P48023	FASLG	356	REACTOME	FasL/ CD95L signaling
P48023	FASLG	356	REACTOME	Gene expression (Transcription)
P48023	FASLG	356	REACTOME	Generic Transcription Pathway
P48023	FASLG	356	REACTOME	Immune System
P48023	FASLG	356	REACTOME	Interleukin-4 and Interleukin-13 signaling
P48023	FASLG	356	REACTOME	Neurodegenerative Diseases
P48023	FASLG	356	REACTOME	Programmed Cell Death
P48023	FASLG	356	REACTOME	RIPK1-mediated regulated necrosis
P48023	FASLG	356	REACTOME	RNA Polymerase II Transcription
P48023	FASLG	356	REACTOME	Regulated Necrosis
P48023	FASLG	356	REACTOME	Regulation by c-FLIP
P48023	FASLG	356	REACTOME	Regulation of necroptotic cell death
P48023	FASLG	356	REACTOME	Signal Transduction
P48023	FASLG	356	REACTOME	Signaling by Interleukins
P48023	FASLG	356	SIGNOR2.0	SIGNOR-DR
P48023	FASLG	356	SIGNOR2.0	SIGNOR-MCAPO
P48023	FASLG	356	SIGNOR2.0	SIGNOR-NFKBC
P48023	FASLG	356	Spike	Apoptosis
P48023	FASLG	356	Spike	Apoptosis Anti-Apoptosis Network
P48023	FASLG	356	Spike	Caspases Cascade
P48023	FASLG	356	Spike	MAPK signaling
P48023	FASLG	356	Spike	NFkB Signaling Network
P48023	FASLG	356	Spike	p53 Signaling Network
P48023	FASLG	356	WikiPathways	Allograft Rejection
P48023	FASLG	356	WikiPathways	Apoptosis
P48023	FASLG	356	WikiPathways	Apoptosis Modulation and Signaling
P48023	FASLG	356	WikiPathways	Apoptosis Modulation by HSP70
P48023	FASLG	356	WikiPathways	DNA Damage Response (only ATM dependent)
P48023	FASLG	356	WikiPathways	Fas Ligand (FasL) pathway and Stress induction of Heat Shock Proteins (HSP) regulation
P48023	FASLG	356	WikiPathways	Hepatitis C and Hepatocellular Carcinoma
P48023	FASLG	356	WikiPathways	MAPK Signaling
P48023	FASLG	356	WikiPathways	Nanomaterial induced apoptosis
P48023	FASLG	356	WikiPathways	Nonalcoholic fatty liver disease
P48023	FASLG	356	WikiPathways	PI3K-Akt Signaling
P48023	FASLG	356	WikiPathways	Ras Signaling
P48023	FASLG	356	WikiPathways	WikiPathways
P48023	FASLG	356	stke	Fas Signaling Pathway
P48023	FASLG	356	systems-biology.org	Toll-Like_receptor_signaling_network
Q6PCT2	FBXL19	54620	REACTOME	Adaptive Immune System
Q6PCT2	FBXL19	54620	REACTOME	Antigen processing: Ubiquitination & Proteasome degradation
Q6PCT2	FBXL19	54620	REACTOME	Class I MHC mediated antigen processing & presentation
Q6PCT2	FBXL19	54620	REACTOME	Immune System
Q6PCT2	FBXL19	54620	REACTOME	Metabolism of proteins
Q6PCT2	FBXL19	54620	REACTOME	Neddylation
Q6PCT2	FBXL19	54620	REACTOME	Post-translational protein modification
O43427	FIBP	9158	NetPath	Fibroblast growth factor-1
P15407	FOSL1	8061	BioCarta	bone remodeling
P15407	FOSL1	8061	INOH	CD4 T cell receptor signaling
P15407	FOSL1	8061	INOH	CD4 T cell receptor signaling-JNK cascade
P15407	FOSL1	8061	KEGG	Human T-cell leukemia virus 1 infection
P15407	FOSL1	8061	KEGG	IL-17 signaling
P15407	FOSL1	8061	KEGG	Osteoclast differentiation
P15407	FOSL1	8061	KEGG	Wnt signaling
P15407	FOSL1	8061	PID	AP-1 transcription factor network
P15407	FOSL1	8061	PID	Calcineurin-regulated NFAT-dependent transcription in lymphocytes
P15407	FOSL1	8061	PID	Calcium signaling in the CD4+ TCR
P15407	FOSL1	8061	PID	Downstream signaling in na&#xef;ve CD8+ T cells
P15407	FOSL1	8061	PID	Validated targets of C-MYC transcriptional activation
P15407	FOSL1	8061	PID	Validated transcriptional targets of AP1 family members Fra1 and Fra2
P15407	FOSL1	8061	Panther_Pathway	TGF_beta_signaling
P15407	FOSL1	8061	PharmGKB	Tacrolimus_Cyclosporine_Pathway_Pharmacodynamics
P15407	FOSL1	8061	WikiPathways	Corticotropin-releasing hormone signaling
P15407	FOSL1	8061	WikiPathways	DNA Damage Response (only ATM dependent)
P15407	FOSL1	8061	WikiPathways	Integrated Breast Cancer
P15407	FOSL1	8061	WikiPathways	LncRNA involvement in canonical Wnt signaling and colorectal cancer
P15407	FOSL1	8061	WikiPathways	Mammary gland development pathway - Puberty (Stage 2 of 4)
P15407	FOSL1	8061	WikiPathways	Wnt Signaling
P15407	FOSL1	8061	WikiPathways	Wnt Signaling Pathway and Pluripotency
P15407	FOSL1	8061	WikiPathways	ncRNAs involved in Wnt signaling in hepatocellular carcinoma
P15407	FOSL1	8061	systems-biology.org	Toll-Like_receptor_signaling_network
Q96AE4	FUBP1	8880	ACSN2	APOPTOSIS
Q96AE4	FUBP1	8880	ACSN2	CASPASES
Q96AE4	FUBP1	8880	ACSN2	DEATH_RECEPTOR
Q96AE4	FUBP1	8880	ACSN2	RCD_GENES
Q10981	FUT2	2524	EHMN	Glycosphingolipid biosynthesis - globoseries
Q10981	FUT2	2524	EHMN	Glycosphingolipid biosynthesis - lactoseries
Q10981	FUT2	2524	EHMN	Glycosphingolipid biosynthesis - neolactoseries
Q10981	FUT2	2524	KEGG	Glycosphingolipid biosynthesis - globo and isoglobo series
Q10981	FUT2	2524	KEGG	Glycosphingolipid biosynthesis - lacto and neolacto series
Q10981	FUT2	2524	REACTOME	ABO blood group biosynthesis
Q10981	FUT2	2524	REACTOME	Blood group systems biosynthesis
Q10981	FUT2	2524	REACTOME	Lewis blood group biosynthesis
Q10981	FUT2	2524	REACTOME	Metabolism
Q10981	FUT2	2524	REACTOME	Metabolism of carbohydrates
Q10981	FUT2	2524	UniProt_Pathways	Protein modification; protein glycosylation
Q10981	FUT2	2524	WikiPathways	Globo Sphingolipid Metabolism
P29033	GJB2	2706	ACSN2	CELL_CELL_ADHESIONS
P29033	GJB2	2706	ACSN2	EMT_REGULATORS
P29033	GJB2	2706	ACSN2	GAP_JUNCTIONS
P29033	GJB2	2706	IPAVS	GAP_JUNCTION_REGULATION
P29033	GJB2	2706	REACTOME	Gap junction assembly
P29033	GJB2	2706	REACTOME	Gap junction trafficking
P29033	GJB2	2706	REACTOME	Gap junction trafficking and regulation
P29033	GJB2	2706	REACTOME	Membrane Trafficking
P29033	GJB2	2706	REACTOME	Transport of connexons to the plasma membrane
P29033	GJB2	2706	REACTOME	Vesicle-mediated transport
P29033	GJB2	2706	Spike	Hearing and Vision Proteins
P29033	GJB2	2706	Spike	The GJB2 Interactions in the Ear
P29033	GJB2	2706	WikiPathways	Calcium Regulation in the Cardiac Cell
P29033	GJB2	2706	WikiPathways	Mammary gland development pathway - Pregnancy and lactation (Stage 3 of 4)
P01891	HLA-A	3105	KEGG	Human T-cell leukemia virus 1 infection
P01891	HLA-A	3105	BioCarta	antigen processing and presentation
P01891	HLA-A	3105	BioCarta	ras-independent pathway in nk cell-mediated cytotoxicity
P01891	HLA-A	3105	KEGG	Allograft rejection
P01891	HLA-A	3105	KEGG	Antigen processing and presentation
P01891	HLA-A	3105	KEGG	Autoimmune thyroid disease
P01891	HLA-A	3105	KEGG	Cell adhesion molecules (CAMs)
P01891	HLA-A	3105	KEGG	Cellular senescence
P01891	HLA-A	3105	KEGG	Endocytosis
P01891	HLA-A	3105	KEGG	Epstein-Barr virus infection
P01891	HLA-A	3105	KEGG	Graft-versus-host disease
P01891	HLA-A	3105	KEGG	Herpes simplex infection
P01891	HLA-A	3105	KEGG	Human cytomegalovirus infection
P01891	HLA-A	3105	KEGG	Human immunodeficiency virus 1 infection
P01891	HLA-A	3105	KEGG	Human papillomavirus infection
P01891	HLA-A	3105	KEGG	Kaposi sarcoma-associated herpesvirus infection
P01891	HLA-A	3105	KEGG	Natural killer cell mediated cytotoxicity
P01891	HLA-A	3105	KEGG	Phagosome
P01891	HLA-A	3105	KEGG	Type I diabetes mellitus
P01891	HLA-A	3105	KEGG	Viral carcinogenesis
P01891	HLA-A	3105	KEGG	Viral myocarditis
P01891	HLA-A	3105	PID	AP-1 transcription factor network
P01891	HLA-A	3105	PID	Downstream signaling in na&#xef;ve CD8+ T cells
P01891	HLA-A	3105	PID	IL12-mediated signaling events
P01891	HLA-A	3105	PID	TCR signaling in na&#xef;ve CD8+ T cells
P01891	HLA-A	3105	WikiPathways	Allograft Rejection
P01891	HLA-A	3105	WikiPathways	Ebola Virus Pathway on Host
P01891	HLA-A	3105	WikiPathways	Proteasome Degradation
P01892	HLA-A	3105	BioCarta	antigen processing and presentation
P01892	HLA-A	3105	BioCarta	ras-independent pathway in nk cell-mediated cytotoxicity
P01892	HLA-A	3105	KEGG	Allograft rejection
P01892	HLA-A	3105	KEGG	Antigen processing and presentation
P01892	HLA-A	3105	KEGG	Autoimmune thyroid disease
P01892	HLA-A	3105	KEGG	Cell adhesion molecules (CAMs)
P01892	HLA-A	3105	KEGG	Cellular senescence
P01892	HLA-A	3105	KEGG	Endocytosis
P01892	HLA-A	3105	KEGG	Epstein-Barr virus infection
P01892	HLA-A	3105	KEGG	Graft-versus-host disease
P01892	HLA-A	3105	KEGG	Herpes simplex infection
P01892	HLA-A	3105	KEGG	Human T-cell leukemia virus 1 infection
P01892	HLA-A	3105	KEGG	Human cytomegalovirus infection
P01892	HLA-A	3105	KEGG	Human immunodeficiency virus 1 infection
P01892	HLA-A	3105	KEGG	Human papillomavirus infection
P01892	HLA-A	3105	KEGG	Kaposi sarcoma-associated herpesvirus infection
P01892	HLA-A	3105	KEGG	Natural killer cell mediated cytotoxicity
P01892	HLA-A	3105	KEGG	Phagosome
P01892	HLA-A	3105	KEGG	Type I diabetes mellitus
P01892	HLA-A	3105	KEGG	Viral carcinogenesis
P01892	HLA-A	3105	KEGG	Viral myocarditis
P01892	HLA-A	3105	PID	AP-1 transcription factor network
P01892	HLA-A	3105	PID	Downstream signaling in na&#xef;ve CD8+ T cells
P01892	HLA-A	3105	PID	IL12-mediated signaling events
P01892	HLA-A	3105	PID	TCR signaling in na&#xef;ve CD8+ T cells
P01892	HLA-A	3105	WikiPathways	Allograft Rejection
P01892	HLA-A	3105	WikiPathways	Ebola Virus Pathway on Host
P01892	HLA-A	3105	WikiPathways	Proteasome Degradation
P10316	HLA-A	3105	KEGG	Cell adhesion molecules (CAMs)
P04439	HLA-A	3105	BioCarta	antigen processing and presentation
P04439	HLA-A	3105	BioCarta	ras-independent pathway in nk cell-mediated cytotoxicity
P04439	HLA-A	3105	KEGG	Allograft rejection
P04439	HLA-A	3105	KEGG	Antigen processing and presentation
P04439	HLA-A	3105	KEGG	Autoimmune thyroid disease
P04439	HLA-A	3105	KEGG	Cell adhesion molecules (CAMs)
P04439	HLA-A	3105	KEGG	Cellular senescence
P04439	HLA-A	3105	KEGG	Endocytosis
P04439	HLA-A	3105	KEGG	Epstein-Barr virus infection
P04439	HLA-A	3105	KEGG	Graft-versus-host disease
P04439	HLA-A	3105	KEGG	Herpes simplex infection
P04439	HLA-A	3105	KEGG	Human T-cell leukemia virus 1 infection
P04439	HLA-A	3105	KEGG	Human cytomegalovirus infection
P04439	HLA-A	3105	KEGG	Human immunodeficiency virus 1 infection
P04439	HLA-A	3105	KEGG	Human papillomavirus infection
P04439	HLA-A	3105	KEGG	Kaposi sarcoma-associated herpesvirus infection
P04439	HLA-A	3105	KEGG	Natural killer cell mediated cytotoxicity
P04439	HLA-A	3105	KEGG	Phagosome
P04439	HLA-A	3105	KEGG	Type I diabetes mellitus
P04439	HLA-A	3105	KEGG	Viral carcinogenesis
P04439	HLA-A	3105	KEGG	Viral myocarditis
P04439	HLA-A	3105	PID	AP-1 transcription factor network
P04439	HLA-A	3105	PID	Downstream signaling in na&#xef;ve CD8+ T cells
P04439	HLA-A	3105	PID	IL12-mediated signaling events
P04439	HLA-A	3105	PID	TCR signaling in na&#xef;ve CD8+ T cells
P04439	HLA-A	3105	WikiPathways	Allograft Rejection
P04439	HLA-A	3105	WikiPathways	Ebola Virus Pathway on Host
P04439	HLA-A	3105	WikiPathways	Proteasome Degradation
P05534	HLA-A	3105	BioCarta	antigen processing and presentation
P05534	HLA-A	3105	BioCarta	ras-independent pathway in nk cell-mediated cytotoxicity
P05534	HLA-A	3105	KEGG	Allograft rejection
P05534	HLA-A	3105	KEGG	Antigen processing and presentation
P05534	HLA-A	3105	KEGG	Autoimmune thyroid disease
P05534	HLA-A	3105	KEGG	Cell adhesion molecules (CAMs)
P05534	HLA-A	3105	KEGG	Cellular senescence
P05534	HLA-A	3105	KEGG	Endocytosis
P05534	HLA-A	3105	KEGG	Epstein-Barr virus infection
P05534	HLA-A	3105	KEGG	Graft-versus-host disease
P05534	HLA-A	3105	KEGG	Herpes simplex infection
P05534	HLA-A	3105	KEGG	Human T-cell leukemia virus 1 infection
P05534	HLA-A	3105	KEGG	Human cytomegalovirus infection
P05534	HLA-A	3105	KEGG	Human immunodeficiency virus 1 infection
P05534	HLA-A	3105	KEGG	Human papillomavirus infection
P05534	HLA-A	3105	KEGG	Kaposi sarcoma-associated herpesvirus infection
P05534	HLA-A	3105	KEGG	Natural killer cell mediated cytotoxicity
P05534	HLA-A	3105	KEGG	Phagosome
P05534	HLA-A	3105	KEGG	Type I diabetes mellitus
P05534	HLA-A	3105	KEGG	Viral carcinogenesis
P05534	HLA-A	3105	KEGG	Viral myocarditis
P05534	HLA-A	3105	PID	AP-1 transcription factor network
P05534	HLA-A	3105	PID	Downstream signaling in na&#xef;ve CD8+ T cells
P05534	HLA-A	3105	PID	IL12-mediated signaling events
P05534	HLA-A	3105	PID	TCR signaling in na&#xef;ve CD8+ T cells
P05534	HLA-A	3105	WikiPathways	Allograft Rejection
P05534	HLA-A	3105	WikiPathways	Ebola Virus Pathway on Host
P05534	HLA-A	3105	WikiPathways	Proteasome Degradation
P10314	HLA-A	3105	BioCarta	antigen processing and presentation
P10314	HLA-A	3105	BioCarta	ras-independent pathway in nk cell-mediated cytotoxicity
P10314	HLA-A	3105	KEGG	Allograft rejection
P10314	HLA-A	3105	KEGG	Antigen processing and presentation
P10314	HLA-A	3105	KEGG	Autoimmune thyroid disease
P10314	HLA-A	3105	KEGG	Cell adhesion molecules (CAMs)
P10314	HLA-A	3105	KEGG	Cellular senescence
P10314	HLA-A	3105	KEGG	Endocytosis
P10314	HLA-A	3105	KEGG	Epstein-Barr virus infection
P10314	HLA-A	3105	KEGG	Graft-versus-host disease
P10314	HLA-A	3105	KEGG	Herpes simplex infection
P10314	HLA-A	3105	KEGG	Human T-cell leukemia virus 1 infection
P10314	HLA-A	3105	KEGG	Human cytomegalovirus infection
P10314	HLA-A	3105	KEGG	Human immunodeficiency virus 1 infection
P10314	HLA-A	3105	KEGG	Human papillomavirus infection
P10314	HLA-A	3105	KEGG	Kaposi sarcoma-associated herpesvirus infection
P10314	HLA-A	3105	KEGG	Natural killer cell mediated cytotoxicity
P10314	HLA-A	3105	KEGG	Phagosome
P10314	HLA-A	3105	KEGG	Type I diabetes mellitus
P10314	HLA-A	3105	KEGG	Viral carcinogenesis
P10314	HLA-A	3105	KEGG	Viral myocarditis
P10314	HLA-A	3105	PID	AP-1 transcription factor network
P10314	HLA-A	3105	PID	Downstream signaling in na&#xef;ve CD8+ T cells
P10314	HLA-A	3105	PID	IL12-mediated signaling events
P10314	HLA-A	3105	PID	TCR signaling in na&#xef;ve CD8+ T cells
P10314	HLA-A	3105	WikiPathways	Allograft Rejection
P10314	HLA-A	3105	WikiPathways	Ebola Virus Pathway on Host
P10314	HLA-A	3105	WikiPathways	Proteasome Degradation
P10316	HLA-A	3105	BioCarta	antigen processing and presentation
P10316	HLA-A	3105	BioCarta	ras-independent pathway in nk cell-mediated cytotoxicity
P10316	HLA-A	3105	KEGG	Allograft rejection
P10316	HLA-A	3105	KEGG	Antigen processing and presentation
P10316	HLA-A	3105	KEGG	Autoimmune thyroid disease
P16188	HLA-A	3105	WikiPathways	Allograft Rejection
P10316	HLA-A	3105	KEGG	Cellular senescence
P10316	HLA-A	3105	KEGG	Endocytosis
P10316	HLA-A	3105	KEGG	Epstein-Barr virus infection
P10316	HLA-A	3105	KEGG	Graft-versus-host disease
P10316	HLA-A	3105	KEGG	Herpes simplex infection
P10316	HLA-A	3105	KEGG	Human T-cell leukemia virus 1 infection
P10316	HLA-A	3105	KEGG	Human cytomegalovirus infection
P10316	HLA-A	3105	KEGG	Human immunodeficiency virus 1 infection
P10316	HLA-A	3105	KEGG	Human papillomavirus infection
P10316	HLA-A	3105	KEGG	Kaposi sarcoma-associated herpesvirus infection
P10316	HLA-A	3105	KEGG	Natural killer cell mediated cytotoxicity
P10316	HLA-A	3105	KEGG	Phagosome
P10316	HLA-A	3105	KEGG	Type I diabetes mellitus
P10316	HLA-A	3105	KEGG	Viral carcinogenesis
P10316	HLA-A	3105	KEGG	Viral myocarditis
P10316	HLA-A	3105	PID	AP-1 transcription factor network
P10316	HLA-A	3105	PID	Downstream signaling in na&#xef;ve CD8+ T cells
P10316	HLA-A	3105	PID	IL12-mediated signaling events
P10316	HLA-A	3105	PID	TCR signaling in na&#xef;ve CD8+ T cells
P10316	HLA-A	3105	WikiPathways	Allograft Rejection
P10316	HLA-A	3105	WikiPathways	Ebola Virus Pathway on Host
P10316	HLA-A	3105	WikiPathways	Proteasome Degradation
P13746	HLA-A	3105	BioCarta	antigen processing and presentation
P13746	HLA-A	3105	BioCarta	ras-independent pathway in nk cell-mediated cytotoxicity
P13746	HLA-A	3105	KEGG	Allograft rejection
P13746	HLA-A	3105	KEGG	Antigen processing and presentation
P13746	HLA-A	3105	KEGG	Autoimmune thyroid disease
P13746	HLA-A	3105	KEGG	Cell adhesion molecules (CAMs)
P13746	HLA-A	3105	KEGG	Cellular senescence
P13746	HLA-A	3105	KEGG	Endocytosis
P13746	HLA-A	3105	KEGG	Epstein-Barr virus infection
P13746	HLA-A	3105	KEGG	Graft-versus-host disease
P13746	HLA-A	3105	KEGG	Herpes simplex infection
P13746	HLA-A	3105	KEGG	Human T-cell leukemia virus 1 infection
P13746	HLA-A	3105	KEGG	Human cytomegalovirus infection
P13746	HLA-A	3105	KEGG	Human immunodeficiency virus 1 infection
P13746	HLA-A	3105	KEGG	Human papillomavirus infection
P13746	HLA-A	3105	KEGG	Kaposi sarcoma-associated herpesvirus infection
P13746	HLA-A	3105	KEGG	Natural killer cell mediated cytotoxicity
P13746	HLA-A	3105	KEGG	Phagosome
P13746	HLA-A	3105	KEGG	Type I diabetes mellitus
P13746	HLA-A	3105	KEGG	Viral carcinogenesis
P13746	HLA-A	3105	KEGG	Viral myocarditis
P13746	HLA-A	3105	PID	AP-1 transcription factor network
P13746	HLA-A	3105	PID	Downstream signaling in na&#xef;ve CD8+ T cells
P13746	HLA-A	3105	PID	IL12-mediated signaling events
P13746	HLA-A	3105	PID	TCR signaling in na&#xef;ve CD8+ T cells
P13746	HLA-A	3105	WikiPathways	Allograft Rejection
P13746	HLA-A	3105	WikiPathways	Ebola Virus Pathway on Host
P13746	HLA-A	3105	WikiPathways	Proteasome Degradation
P16188	HLA-A	3105	BioCarta	antigen processing and presentation
P16188	HLA-A	3105	BioCarta	ras-independent pathway in nk cell-mediated cytotoxicity
P16188	HLA-A	3105	KEGG	Allograft rejection
P16188	HLA-A	3105	KEGG	Antigen processing and presentation
P16188	HLA-A	3105	KEGG	Autoimmune thyroid disease
P16188	HLA-A	3105	KEGG	Cell adhesion molecules (CAMs)
P16188	HLA-A	3105	KEGG	Cellular senescence
P16188	HLA-A	3105	KEGG	Endocytosis
P16188	HLA-A	3105	KEGG	Epstein-Barr virus infection
P16188	HLA-A	3105	KEGG	Graft-versus-host disease
P16188	HLA-A	3105	KEGG	Herpes simplex infection
P16188	HLA-A	3105	KEGG	Human T-cell leukemia virus 1 infection
P16188	HLA-A	3105	KEGG	Human cytomegalovirus infection
P16188	HLA-A	3105	KEGG	Human immunodeficiency virus 1 infection
P16188	HLA-A	3105	KEGG	Human papillomavirus infection
P16188	HLA-A	3105	KEGG	Kaposi sarcoma-associated herpesvirus infection
P16188	HLA-A	3105	KEGG	Natural killer cell mediated cytotoxicity
P16188	HLA-A	3105	KEGG	Phagosome
P16188	HLA-A	3105	KEGG	Type I diabetes mellitus
P16188	HLA-A	3105	KEGG	Viral carcinogenesis
P16188	HLA-A	3105	KEGG	Viral myocarditis
P16188	HLA-A	3105	PID	AP-1 transcription factor network
P16188	HLA-A	3105	PID	Downstream signaling in na&#xef;ve CD8+ T cells
P16188	HLA-A	3105	PID	IL12-mediated signaling events
P16188	HLA-A	3105	PID	TCR signaling in na&#xef;ve CD8+ T cells
P16188	HLA-A	3105	WikiPathways	Ebola Virus Pathway on Host
P16188	HLA-A	3105	WikiPathways	Proteasome Degradation
P16189	HLA-A	3105	BioCarta	antigen processing and presentation
P16189	HLA-A	3105	BioCarta	ras-independent pathway in nk cell-mediated cytotoxicity
P16189	HLA-A	3105	KEGG	Allograft rejection
P16189	HLA-A	3105	KEGG	Antigen processing and presentation
P16189	HLA-A	3105	KEGG	Autoimmune thyroid disease
P16189	HLA-A	3105	KEGG	Cell adhesion molecules (CAMs)
P16189	HLA-A	3105	KEGG	Cellular senescence
P16189	HLA-A	3105	KEGG	Endocytosis
P16189	HLA-A	3105	KEGG	Epstein-Barr virus infection
P16189	HLA-A	3105	KEGG	Graft-versus-host disease
P16189	HLA-A	3105	KEGG	Herpes simplex infection
P16189	HLA-A	3105	KEGG	Human T-cell leukemia virus 1 infection
P16189	HLA-A	3105	KEGG	Human cytomegalovirus infection
P16189	HLA-A	3105	KEGG	Human immunodeficiency virus 1 infection
P16189	HLA-A	3105	KEGG	Human papillomavirus infection
P16189	HLA-A	3105	KEGG	Kaposi sarcoma-associated herpesvirus infection
P16189	HLA-A	3105	KEGG	Natural killer cell mediated cytotoxicity
P16189	HLA-A	3105	KEGG	Phagosome
P16189	HLA-A	3105	KEGG	Type I diabetes mellitus
P16189	HLA-A	3105	KEGG	Viral carcinogenesis
P16189	HLA-A	3105	KEGG	Viral myocarditis
P16189	HLA-A	3105	PID	AP-1 transcription factor network
P16189	HLA-A	3105	PID	Downstream signaling in na&#xef;ve CD8+ T cells
P16189	HLA-A	3105	PID	IL12-mediated signaling events
P16189	HLA-A	3105	PID	TCR signaling in na&#xef;ve CD8+ T cells
P16189	HLA-A	3105	WikiPathways	Allograft Rejection
P16189	HLA-A	3105	WikiPathways	Ebola Virus Pathway on Host
P16189	HLA-A	3105	WikiPathways	Proteasome Degradation
P16190	HLA-A	3105	BioCarta	antigen processing and presentation
P16190	HLA-A	3105	BioCarta	ras-independent pathway in nk cell-mediated cytotoxicity
P16190	HLA-A	3105	KEGG	Allograft rejection
P16190	HLA-A	3105	KEGG	Antigen processing and presentation
P16190	HLA-A	3105	KEGG	Autoimmune thyroid disease
P16190	HLA-A	3105	KEGG	Cell adhesion molecules (CAMs)
P16190	HLA-A	3105	KEGG	Cellular senescence
P16190	HLA-A	3105	KEGG	Endocytosis
P16190	HLA-A	3105	KEGG	Epstein-Barr virus infection
P16190	HLA-A	3105	KEGG	Graft-versus-host disease
P16190	HLA-A	3105	KEGG	Herpes simplex infection
P16190	HLA-A	3105	KEGG	Human T-cell leukemia virus 1 infection
P16190	HLA-A	3105	KEGG	Human cytomegalovirus infection
P16190	HLA-A	3105	KEGG	Human immunodeficiency virus 1 infection
P16190	HLA-A	3105	KEGG	Human papillomavirus infection
P16190	HLA-A	3105	KEGG	Kaposi sarcoma-associated herpesvirus infection
P16190	HLA-A	3105	KEGG	Natural killer cell mediated cytotoxicity
P16190	HLA-A	3105	KEGG	Phagosome
P16190	HLA-A	3105	KEGG	Type I diabetes mellitus
P16190	HLA-A	3105	KEGG	Viral carcinogenesis
P16190	HLA-A	3105	KEGG	Viral myocarditis
P16190	HLA-A	3105	PID	AP-1 transcription factor network
P16190	HLA-A	3105	PID	Downstream signaling in na&#xef;ve CD8+ T cells
P16190	HLA-A	3105	PID	IL12-mediated signaling events
P16190	HLA-A	3105	PID	TCR signaling in na&#xef;ve CD8+ T cells
P16190	HLA-A	3105	WikiPathways	Allograft Rejection
P16190	HLA-A	3105	WikiPathways	Ebola Virus Pathway on Host
P16190	HLA-A	3105	WikiPathways	Proteasome Degradation
P18462	HLA-A	3105	BioCarta	antigen processing and presentation
P18462	HLA-A	3105	BioCarta	ras-independent pathway in nk cell-mediated cytotoxicity
P18462	HLA-A	3105	KEGG	Allograft rejection
P18462	HLA-A	3105	KEGG	Antigen processing and presentation
P18462	HLA-A	3105	KEGG	Autoimmune thyroid disease
P18462	HLA-A	3105	KEGG	Cell adhesion molecules (CAMs)
P18462	HLA-A	3105	KEGG	Cellular senescence
P18462	HLA-A	3105	KEGG	Endocytosis
P18462	HLA-A	3105	KEGG	Epstein-Barr virus infection
P18462	HLA-A	3105	KEGG	Graft-versus-host disease
P18462	HLA-A	3105	KEGG	Herpes simplex infection
P18462	HLA-A	3105	KEGG	Human T-cell leukemia virus 1 infection
P18462	HLA-A	3105	KEGG	Human cytomegalovirus infection
P18462	HLA-A	3105	KEGG	Human immunodeficiency virus 1 infection
P18462	HLA-A	3105	KEGG	Human papillomavirus infection
P18462	HLA-A	3105	KEGG	Kaposi sarcoma-associated herpesvirus infection
P18462	HLA-A	3105	KEGG	Natural killer cell mediated cytotoxicity
P18462	HLA-A	3105	KEGG	Phagosome
P18462	HLA-A	3105	KEGG	Type I diabetes mellitus
P18462	HLA-A	3105	KEGG	Viral carcinogenesis
P18462	HLA-A	3105	KEGG	Viral myocarditis
P18462	HLA-A	3105	PID	AP-1 transcription factor network
P18462	HLA-A	3105	PID	Downstream signaling in na&#xef;ve CD8+ T cells
P18462	HLA-A	3105	PID	IL12-mediated signaling events
P18462	HLA-A	3105	PID	TCR signaling in na&#xef;ve CD8+ T cells
P18462	HLA-A	3105	WikiPathways	Allograft Rejection
P18462	HLA-A	3105	WikiPathways	Ebola Virus Pathway on Host
P18462	HLA-A	3105	WikiPathways	Proteasome Degradation
P30456	HLA-A	3105	BioCarta	antigen processing and presentation
P30443	HLA-A	3105	BioCarta	antigen processing and presentation
P30443	HLA-A	3105	BioCarta	ras-independent pathway in nk cell-mediated cytotoxicity
P30443	HLA-A	3105	KEGG	Allograft rejection
P30443	HLA-A	3105	KEGG	Antigen processing and presentation
P30443	HLA-A	3105	KEGG	Autoimmune thyroid disease
P30443	HLA-A	3105	KEGG	Cell adhesion molecules (CAMs)
P30443	HLA-A	3105	KEGG	Cellular senescence
P30443	HLA-A	3105	KEGG	Endocytosis
P30443	HLA-A	3105	KEGG	Epstein-Barr virus infection
P30443	HLA-A	3105	KEGG	Graft-versus-host disease
P30443	HLA-A	3105	KEGG	Herpes simplex infection
P30443	HLA-A	3105	KEGG	Human T-cell leukemia virus 1 infection
P30443	HLA-A	3105	KEGG	Human cytomegalovirus infection
P30443	HLA-A	3105	KEGG	Human immunodeficiency virus 1 infection
P30443	HLA-A	3105	KEGG	Human papillomavirus infection
P30443	HLA-A	3105	KEGG	Kaposi sarcoma-associated herpesvirus infection
P30443	HLA-A	3105	KEGG	Natural killer cell mediated cytotoxicity
P30443	HLA-A	3105	KEGG	Phagosome
P30443	HLA-A	3105	KEGG	Type I diabetes mellitus
P30443	HLA-A	3105	KEGG	Viral carcinogenesis
P30443	HLA-A	3105	KEGG	Viral myocarditis
P30443	HLA-A	3105	PID	AP-1 transcription factor network
P30443	HLA-A	3105	PID	Downstream signaling in na&#xef;ve CD8+ T cells
P30443	HLA-A	3105	PID	IL12-mediated signaling events
P30443	HLA-A	3105	PID	TCR signaling in na&#xef;ve CD8+ T cells
P30443	HLA-A	3105	WikiPathways	Allograft Rejection
P30443	HLA-A	3105	WikiPathways	Ebola Virus Pathway on Host
P30443	HLA-A	3105	WikiPathways	Proteasome Degradation
P30447	HLA-A	3105	BioCarta	antigen processing and presentation
P30447	HLA-A	3105	BioCarta	ras-independent pathway in nk cell-mediated cytotoxicity
P30447	HLA-A	3105	KEGG	Allograft rejection
P30447	HLA-A	3105	KEGG	Antigen processing and presentation
P30447	HLA-A	3105	KEGG	Autoimmune thyroid disease
P30447	HLA-A	3105	KEGG	Cell adhesion molecules (CAMs)
P30447	HLA-A	3105	KEGG	Cellular senescence
P30447	HLA-A	3105	KEGG	Endocytosis
P30447	HLA-A	3105	KEGG	Epstein-Barr virus infection
P30447	HLA-A	3105	KEGG	Graft-versus-host disease
P30447	HLA-A	3105	KEGG	Herpes simplex infection
P30447	HLA-A	3105	KEGG	Human T-cell leukemia virus 1 infection
P30447	HLA-A	3105	KEGG	Human cytomegalovirus infection
P30447	HLA-A	3105	KEGG	Human immunodeficiency virus 1 infection
P30447	HLA-A	3105	KEGG	Human papillomavirus infection
P30447	HLA-A	3105	KEGG	Kaposi sarcoma-associated herpesvirus infection
P30447	HLA-A	3105	KEGG	Natural killer cell mediated cytotoxicity
P30447	HLA-A	3105	KEGG	Phagosome
P30447	HLA-A	3105	KEGG	Type I diabetes mellitus
P30447	HLA-A	3105	KEGG	Viral carcinogenesis
P30447	HLA-A	3105	KEGG	Viral myocarditis
P30447	HLA-A	3105	PID	AP-1 transcription factor network
P30447	HLA-A	3105	PID	Downstream signaling in na&#xef;ve CD8+ T cells
P30447	HLA-A	3105	PID	IL12-mediated signaling events
P30447	HLA-A	3105	PID	TCR signaling in na&#xef;ve CD8+ T cells
P30447	HLA-A	3105	WikiPathways	Allograft Rejection
P30447	HLA-A	3105	WikiPathways	Ebola Virus Pathway on Host
P30447	HLA-A	3105	WikiPathways	Proteasome Degradation
P30450	HLA-A	3105	BioCarta	antigen processing and presentation
P30450	HLA-A	3105	BioCarta	ras-independent pathway in nk cell-mediated cytotoxicity
P30450	HLA-A	3105	KEGG	Allograft rejection
P30450	HLA-A	3105	KEGG	Antigen processing and presentation
P30450	HLA-A	3105	KEGG	Autoimmune thyroid disease
P30450	HLA-A	3105	KEGG	Cell adhesion molecules (CAMs)
P30450	HLA-A	3105	KEGG	Cellular senescence
P30450	HLA-A	3105	KEGG	Endocytosis
P30450	HLA-A	3105	KEGG	Epstein-Barr virus infection
P30450	HLA-A	3105	KEGG	Graft-versus-host disease
P30450	HLA-A	3105	KEGG	Herpes simplex infection
P30450	HLA-A	3105	KEGG	Human T-cell leukemia virus 1 infection
P30450	HLA-A	3105	KEGG	Human cytomegalovirus infection
P30450	HLA-A	3105	KEGG	Human immunodeficiency virus 1 infection
P30450	HLA-A	3105	KEGG	Human papillomavirus infection
P30450	HLA-A	3105	KEGG	Kaposi sarcoma-associated herpesvirus infection
P30450	HLA-A	3105	KEGG	Natural killer cell mediated cytotoxicity
P30450	HLA-A	3105	KEGG	Phagosome
P30450	HLA-A	3105	KEGG	Type I diabetes mellitus
P30450	HLA-A	3105	KEGG	Viral carcinogenesis
P30450	HLA-A	3105	KEGG	Viral myocarditis
P30450	HLA-A	3105	PID	AP-1 transcription factor network
P30450	HLA-A	3105	PID	Downstream signaling in na&#xef;ve CD8+ T cells
P30450	HLA-A	3105	PID	IL12-mediated signaling events
P30450	HLA-A	3105	PID	TCR signaling in na&#xef;ve CD8+ T cells
P30450	HLA-A	3105	WikiPathways	Allograft Rejection
P30450	HLA-A	3105	WikiPathways	Ebola Virus Pathway on Host
P30450	HLA-A	3105	WikiPathways	Proteasome Degradation
P30453	HLA-A	3105	BioCarta	antigen processing and presentation
P30453	HLA-A	3105	BioCarta	ras-independent pathway in nk cell-mediated cytotoxicity
P30453	HLA-A	3105	KEGG	Allograft rejection
P30453	HLA-A	3105	KEGG	Antigen processing and presentation
P30453	HLA-A	3105	KEGG	Autoimmune thyroid disease
P30453	HLA-A	3105	KEGG	Cell adhesion molecules (CAMs)
P30453	HLA-A	3105	KEGG	Cellular senescence
P30453	HLA-A	3105	KEGG	Endocytosis
P30453	HLA-A	3105	KEGG	Epstein-Barr virus infection
P30453	HLA-A	3105	KEGG	Graft-versus-host disease
P30453	HLA-A	3105	KEGG	Herpes simplex infection
P30453	HLA-A	3105	KEGG	Human T-cell leukemia virus 1 infection
P30453	HLA-A	3105	KEGG	Human cytomegalovirus infection
P30453	HLA-A	3105	KEGG	Human immunodeficiency virus 1 infection
P30453	HLA-A	3105	KEGG	Human papillomavirus infection
P30453	HLA-A	3105	KEGG	Kaposi sarcoma-associated herpesvirus infection
P30453	HLA-A	3105	KEGG	Natural killer cell mediated cytotoxicity
P30453	HLA-A	3105	KEGG	Phagosome
P30453	HLA-A	3105	KEGG	Type I diabetes mellitus
P30453	HLA-A	3105	KEGG	Viral carcinogenesis
P30453	HLA-A	3105	KEGG	Viral myocarditis
P30453	HLA-A	3105	PID	AP-1 transcription factor network
P30453	HLA-A	3105	PID	Downstream signaling in na&#xef;ve CD8+ T cells
P30453	HLA-A	3105	PID	IL12-mediated signaling events
P30453	HLA-A	3105	PID	TCR signaling in na&#xef;ve CD8+ T cells
P30453	HLA-A	3105	WikiPathways	Allograft Rejection
P30453	HLA-A	3105	WikiPathways	Ebola Virus Pathway on Host
P30453	HLA-A	3105	WikiPathways	Proteasome Degradation
P30455	HLA-A	3105	BioCarta	antigen processing and presentation
P30455	HLA-A	3105	BioCarta	ras-independent pathway in nk cell-mediated cytotoxicity
P30455	HLA-A	3105	KEGG	Allograft rejection
P30455	HLA-A	3105	KEGG	Antigen processing and presentation
P30455	HLA-A	3105	KEGG	Autoimmune thyroid disease
P30455	HLA-A	3105	KEGG	Cell adhesion molecules (CAMs)
P30455	HLA-A	3105	KEGG	Cellular senescence
P30455	HLA-A	3105	KEGG	Endocytosis
P30455	HLA-A	3105	KEGG	Epstein-Barr virus infection
P30455	HLA-A	3105	KEGG	Graft-versus-host disease
P30455	HLA-A	3105	KEGG	Herpes simplex infection
P30455	HLA-A	3105	KEGG	Human T-cell leukemia virus 1 infection
P30455	HLA-A	3105	KEGG	Human cytomegalovirus infection
P30455	HLA-A	3105	KEGG	Human immunodeficiency virus 1 infection
P30455	HLA-A	3105	KEGG	Human papillomavirus infection
P30455	HLA-A	3105	KEGG	Kaposi sarcoma-associated herpesvirus infection
P30455	HLA-A	3105	KEGG	Natural killer cell mediated cytotoxicity
P30455	HLA-A	3105	KEGG	Phagosome
P30455	HLA-A	3105	KEGG	Type I diabetes mellitus
P30455	HLA-A	3105	KEGG	Viral carcinogenesis
P30455	HLA-A	3105	KEGG	Viral myocarditis
P30455	HLA-A	3105	PID	AP-1 transcription factor network
P30455	HLA-A	3105	PID	Downstream signaling in na&#xef;ve CD8+ T cells
P30455	HLA-A	3105	PID	IL12-mediated signaling events
P30455	HLA-A	3105	PID	TCR signaling in na&#xef;ve CD8+ T cells
P30455	HLA-A	3105	WikiPathways	Allograft Rejection
P30455	HLA-A	3105	WikiPathways	Ebola Virus Pathway on Host
P30455	HLA-A	3105	WikiPathways	Proteasome Degradation
P30456	HLA-A	3105	BioCarta	ras-independent pathway in nk cell-mediated cytotoxicity
P30456	HLA-A	3105	KEGG	Allograft rejection
P30456	HLA-A	3105	KEGG	Antigen processing and presentation
P30456	HLA-A	3105	KEGG	Autoimmune thyroid disease
P30456	HLA-A	3105	KEGG	Cell adhesion molecules (CAMs)
P30456	HLA-A	3105	KEGG	Cellular senescence
P30456	HLA-A	3105	KEGG	Endocytosis
P30456	HLA-A	3105	KEGG	Epstein-Barr virus infection
P30456	HLA-A	3105	KEGG	Graft-versus-host disease
P30456	HLA-A	3105	KEGG	Herpes simplex infection
P30456	HLA-A	3105	KEGG	Human T-cell leukemia virus 1 infection
P30456	HLA-A	3105	KEGG	Human cytomegalovirus infection
P30456	HLA-A	3105	KEGG	Human immunodeficiency virus 1 infection
P30456	HLA-A	3105	KEGG	Human papillomavirus infection
P30456	HLA-A	3105	KEGG	Kaposi sarcoma-associated herpesvirus infection
P30456	HLA-A	3105	KEGG	Natural killer cell mediated cytotoxicity
P30456	HLA-A	3105	KEGG	Phagosome
P30456	HLA-A	3105	KEGG	Type I diabetes mellitus
P30456	HLA-A	3105	KEGG	Viral carcinogenesis
P30456	HLA-A	3105	KEGG	Viral myocarditis
P30456	HLA-A	3105	PID	AP-1 transcription factor network
P30456	HLA-A	3105	PID	Downstream signaling in na&#xef;ve CD8+ T cells
P30456	HLA-A	3105	PID	IL12-mediated signaling events
P30456	HLA-A	3105	PID	TCR signaling in na&#xef;ve CD8+ T cells
P30456	HLA-A	3105	WikiPathways	Allograft Rejection
P30456	HLA-A	3105	WikiPathways	Ebola Virus Pathway on Host
P30456	HLA-A	3105	WikiPathways	Proteasome Degradation
P30457	HLA-A	3105	BioCarta	antigen processing and presentation
P30457	HLA-A	3105	BioCarta	ras-independent pathway in nk cell-mediated cytotoxicity
P30457	HLA-A	3105	KEGG	Allograft rejection
P30457	HLA-A	3105	KEGG	Antigen processing and presentation
P30457	HLA-A	3105	KEGG	Autoimmune thyroid disease
P30457	HLA-A	3105	KEGG	Cell adhesion molecules (CAMs)
P30457	HLA-A	3105	KEGG	Cellular senescence
P30457	HLA-A	3105	KEGG	Endocytosis
P30457	HLA-A	3105	KEGG	Epstein-Barr virus infection
P30457	HLA-A	3105	KEGG	Graft-versus-host disease
P30457	HLA-A	3105	KEGG	Herpes simplex infection
P30457	HLA-A	3105	KEGG	Human T-cell leukemia virus 1 infection
P30457	HLA-A	3105	KEGG	Human cytomegalovirus infection
P30457	HLA-A	3105	KEGG	Human immunodeficiency virus 1 infection
P30457	HLA-A	3105	KEGG	Human papillomavirus infection
P30457	HLA-A	3105	KEGG	Kaposi sarcoma-associated herpesvirus infection
P30457	HLA-A	3105	KEGG	Natural killer cell mediated cytotoxicity
P30457	HLA-A	3105	KEGG	Phagosome
P30457	HLA-A	3105	KEGG	Type I diabetes mellitus
P30457	HLA-A	3105	KEGG	Viral carcinogenesis
P30457	HLA-A	3105	KEGG	Viral myocarditis
P30457	HLA-A	3105	PID	AP-1 transcription factor network
P30457	HLA-A	3105	PID	Downstream signaling in na&#xef;ve CD8+ T cells
P30457	HLA-A	3105	PID	IL12-mediated signaling events
P30457	HLA-A	3105	PID	TCR signaling in na&#xef;ve CD8+ T cells
P30457	HLA-A	3105	WikiPathways	Allograft Rejection
P30457	HLA-A	3105	WikiPathways	Ebola Virus Pathway on Host
P30457	HLA-A	3105	WikiPathways	Proteasome Degradation
P30459	HLA-A	3105	BioCarta	antigen processing and presentation
P30459	HLA-A	3105	BioCarta	ras-independent pathway in nk cell-mediated cytotoxicity
P30459	HLA-A	3105	KEGG	Allograft rejection
P30459	HLA-A	3105	KEGG	Antigen processing and presentation
P30459	HLA-A	3105	KEGG	Autoimmune thyroid disease
P30459	HLA-A	3105	KEGG	Cell adhesion molecules (CAMs)
P30459	HLA-A	3105	KEGG	Cellular senescence
P30459	HLA-A	3105	KEGG	Endocytosis
P30459	HLA-A	3105	KEGG	Epstein-Barr virus infection
P30459	HLA-A	3105	KEGG	Graft-versus-host disease
P30459	HLA-A	3105	KEGG	Herpes simplex infection
P30459	HLA-A	3105	KEGG	Human T-cell leukemia virus 1 infection
P30459	HLA-A	3105	KEGG	Human cytomegalovirus infection
P30459	HLA-A	3105	KEGG	Human immunodeficiency virus 1 infection
P30459	HLA-A	3105	KEGG	Human papillomavirus infection
P30459	HLA-A	3105	KEGG	Kaposi sarcoma-associated herpesvirus infection
P30459	HLA-A	3105	KEGG	Natural killer cell mediated cytotoxicity
P30459	HLA-A	3105	KEGG	Phagosome
P30459	HLA-A	3105	KEGG	Type I diabetes mellitus
P30459	HLA-A	3105	KEGG	Viral carcinogenesis
P30459	HLA-A	3105	KEGG	Viral myocarditis
P30459	HLA-A	3105	PID	AP-1 transcription factor network
P30459	HLA-A	3105	PID	Downstream signaling in na&#xef;ve CD8+ T cells
P30459	HLA-A	3105	PID	IL12-mediated signaling events
P30459	HLA-A	3105	PID	TCR signaling in na&#xef;ve CD8+ T cells
P30459	HLA-A	3105	WikiPathways	Allograft Rejection
P30459	HLA-A	3105	WikiPathways	Ebola Virus Pathway on Host
P30459	HLA-A	3105	WikiPathways	Proteasome Degradation
P30512	HLA-A	3105	BioCarta	antigen processing and presentation
P30512	HLA-A	3105	BioCarta	ras-independent pathway in nk cell-mediated cytotoxicity
P30512	HLA-A	3105	KEGG	Allograft rejection
P30512	HLA-A	3105	KEGG	Antigen processing and presentation
P30512	HLA-A	3105	KEGG	Autoimmune thyroid disease
P30512	HLA-A	3105	KEGG	Cell adhesion molecules (CAMs)
P30512	HLA-A	3105	KEGG	Cellular senescence
P30512	HLA-A	3105	KEGG	Endocytosis
P30512	HLA-A	3105	KEGG	Epstein-Barr virus infection
P30512	HLA-A	3105	KEGG	Graft-versus-host disease
P30512	HLA-A	3105	KEGG	Herpes simplex infection
P30512	HLA-A	3105	KEGG	Human T-cell leukemia virus 1 infection
P30512	HLA-A	3105	KEGG	Human cytomegalovirus infection
P30512	HLA-A	3105	KEGG	Human immunodeficiency virus 1 infection
P30512	HLA-A	3105	KEGG	Human papillomavirus infection
P30512	HLA-A	3105	KEGG	Kaposi sarcoma-associated herpesvirus infection
P30512	HLA-A	3105	KEGG	Natural killer cell mediated cytotoxicity
P30512	HLA-A	3105	KEGG	Phagosome
P30512	HLA-A	3105	KEGG	Type I diabetes mellitus
P30512	HLA-A	3105	KEGG	Viral carcinogenesis
P30512	HLA-A	3105	KEGG	Viral myocarditis
P30512	HLA-A	3105	PID	AP-1 transcription factor network
P30512	HLA-A	3105	PID	Downstream signaling in na&#xef;ve CD8+ T cells
P30512	HLA-A	3105	PID	IL12-mediated signaling events
P30512	HLA-A	3105	PID	TCR signaling in na&#xef;ve CD8+ T cells
P30512	HLA-A	3105	WikiPathways	Allograft Rejection
P30512	HLA-A	3105	WikiPathways	Ebola Virus Pathway on Host
P30512	HLA-A	3105	WikiPathways	Proteasome Degradation
Q09160	HLA-A	3105	BioCarta	antigen processing and presentation
Q09160	HLA-A	3105	BioCarta	ras-independent pathway in nk cell-mediated cytotoxicity
Q09160	HLA-A	3105	KEGG	Allograft rejection
Q09160	HLA-A	3105	KEGG	Antigen processing and presentation
Q09160	HLA-A	3105	KEGG	Autoimmune thyroid disease
Q09160	HLA-A	3105	KEGG	Cell adhesion molecules (CAMs)
Q09160	HLA-A	3105	KEGG	Cellular senescence
Q09160	HLA-A	3105	KEGG	Endocytosis
Q09160	HLA-A	3105	KEGG	Epstein-Barr virus infection
Q09160	HLA-A	3105	KEGG	Graft-versus-host disease
Q09160	HLA-A	3105	KEGG	Herpes simplex infection
Q09160	HLA-A	3105	KEGG	Human T-cell leukemia virus 1 infection
Q09160	HLA-A	3105	KEGG	Human cytomegalovirus infection
Q09160	HLA-A	3105	KEGG	Human immunodeficiency virus 1 infection
Q09160	HLA-A	3105	KEGG	Human papillomavirus infection
Q09160	HLA-A	3105	KEGG	Kaposi sarcoma-associated herpesvirus infection
Q09160	HLA-A	3105	KEGG	Natural killer cell mediated cytotoxicity
Q09160	HLA-A	3105	KEGG	Phagosome
Q09160	HLA-A	3105	KEGG	Type I diabetes mellitus
Q09160	HLA-A	3105	KEGG	Viral carcinogenesis
Q09160	HLA-A	3105	KEGG	Viral myocarditis
Q09160	HLA-A	3105	PID	AP-1 transcription factor network
Q09160	HLA-A	3105	PID	Downstream signaling in na&#xef;ve CD8+ T cells
Q09160	HLA-A	3105	PID	IL12-mediated signaling events
Q09160	HLA-A	3105	PID	TCR signaling in na&#xef;ve CD8+ T cells
Q09160	HLA-A	3105	WikiPathways	Allograft Rejection
Q09160	HLA-A	3105	WikiPathways	Ebola Virus Pathway on Host
Q09160	HLA-A	3105	WikiPathways	Proteasome Degradation
P01889	HLA-B	3106	KEGG	Allograft rejection
P01889	HLA-B	3106	KEGG	Antigen processing and presentation
P01889	HLA-B	3106	KEGG	Autoimmune thyroid disease
P01889	HLA-B	3106	KEGG	Cell adhesion molecules (CAMs)
P01889	HLA-B	3106	KEGG	Cellular senescence
P01889	HLA-B	3106	KEGG	Endocytosis
P01889	HLA-B	3106	KEGG	Epstein-Barr virus infection
P01889	HLA-B	3106	KEGG	Graft-versus-host disease
P01889	HLA-B	3106	KEGG	Herpes simplex infection
P01889	HLA-B	3106	KEGG	Human T-cell leukemia virus 1 infection
P01889	HLA-B	3106	KEGG	Human cytomegalovirus infection
P01889	HLA-B	3106	KEGG	Human immunodeficiency virus 1 infection
P01889	HLA-B	3106	KEGG	Human papillomavirus infection
P01889	HLA-B	3106	KEGG	Kaposi sarcoma-associated herpesvirus infection
P01889	HLA-B	3106	KEGG	Natural killer cell mediated cytotoxicity
P01889	HLA-B	3106	KEGG	Phagosome
P01889	HLA-B	3106	KEGG	Type I diabetes mellitus
P01889	HLA-B	3106	KEGG	Viral carcinogenesis
P01889	HLA-B	3106	KEGG	Viral myocarditis
P01889	HLA-B	3106	WikiPathways	Allograft Rejection
P01889	HLA-B	3106	WikiPathways	Ebola Virus Pathway on Host
P01889	HLA-B	3106	WikiPathways	Proteasome Degradation
P01889	HLA-B	3106	WikiPathways	Type II interferon signaling (IFNG)
P03989	HLA-B	3106	KEGG	Allograft rejection
P03989	HLA-B	3106	KEGG	Antigen processing and presentation
P03989	HLA-B	3106	KEGG	Autoimmune thyroid disease
P03989	HLA-B	3106	KEGG	Cell adhesion molecules (CAMs)
P03989	HLA-B	3106	KEGG	Cellular senescence
P03989	HLA-B	3106	KEGG	Endocytosis
P03989	HLA-B	3106	KEGG	Epstein-Barr virus infection
P03989	HLA-B	3106	KEGG	Graft-versus-host disease
P03989	HLA-B	3106	KEGG	Herpes simplex infection
P03989	HLA-B	3106	KEGG	Human T-cell leukemia virus 1 infection
P03989	HLA-B	3106	KEGG	Human cytomegalovirus infection
P03989	HLA-B	3106	KEGG	Human immunodeficiency virus 1 infection
P03989	HLA-B	3106	KEGG	Human papillomavirus infection
P03989	HLA-B	3106	KEGG	Kaposi sarcoma-associated herpesvirus infection
P03989	HLA-B	3106	KEGG	Natural killer cell mediated cytotoxicity
P03989	HLA-B	3106	KEGG	Phagosome
P03989	HLA-B	3106	KEGG	Type I diabetes mellitus
P03989	HLA-B	3106	KEGG	Viral carcinogenesis
P03989	HLA-B	3106	KEGG	Viral myocarditis
P03989	HLA-B	3106	WikiPathways	Allograft Rejection
P03989	HLA-B	3106	WikiPathways	Ebola Virus Pathway on Host
P03989	HLA-B	3106	WikiPathways	Proteasome Degradation
P03989	HLA-B	3106	WikiPathways	Type II interferon signaling (IFNG)
P10319	HLA-B	3106	KEGG	Allograft rejection
P10319	HLA-B	3106	KEGG	Antigen processing and presentation
P10319	HLA-B	3106	KEGG	Autoimmune thyroid disease
P10319	HLA-B	3106	KEGG	Cell adhesion molecules (CAMs)
P10319	HLA-B	3106	KEGG	Cellular senescence
P10319	HLA-B	3106	KEGG	Endocytosis
P10319	HLA-B	3106	KEGG	Epstein-Barr virus infection
P10319	HLA-B	3106	KEGG	Graft-versus-host disease
P10319	HLA-B	3106	KEGG	Herpes simplex infection
P10319	HLA-B	3106	KEGG	Human T-cell leukemia virus 1 infection
P10319	HLA-B	3106	KEGG	Human cytomegalovirus infection
P10319	HLA-B	3106	KEGG	Human immunodeficiency virus 1 infection
P10319	HLA-B	3106	KEGG	Human papillomavirus infection
P10319	HLA-B	3106	KEGG	Kaposi sarcoma-associated herpesvirus infection
P10319	HLA-B	3106	KEGG	Natural killer cell mediated cytotoxicity
P10319	HLA-B	3106	KEGG	Phagosome
P10319	HLA-B	3106	KEGG	Type I diabetes mellitus
P10319	HLA-B	3106	KEGG	Viral carcinogenesis
P10319	HLA-B	3106	KEGG	Viral myocarditis
P10319	HLA-B	3106	WikiPathways	Allograft Rejection
P10319	HLA-B	3106	WikiPathways	Ebola Virus Pathway on Host
P10319	HLA-B	3106	WikiPathways	Proteasome Degradation
P10319	HLA-B	3106	WikiPathways	Type II interferon signaling (IFNG)
P18463	HLA-B	3106	KEGG	Allograft rejection
P18463	HLA-B	3106	KEGG	Antigen processing and presentation
P18463	HLA-B	3106	KEGG	Autoimmune thyroid disease
P18463	HLA-B	3106	KEGG	Cell adhesion molecules (CAMs)
P18463	HLA-B	3106	KEGG	Cellular senescence
P18463	HLA-B	3106	KEGG	Endocytosis
P18463	HLA-B	3106	KEGG	Epstein-Barr virus infection
P18463	HLA-B	3106	KEGG	Graft-versus-host disease
P18463	HLA-B	3106	KEGG	Herpes simplex infection
P18463	HLA-B	3106	KEGG	Human T-cell leukemia virus 1 infection
P18463	HLA-B	3106	KEGG	Human cytomegalovirus infection
P18463	HLA-B	3106	KEGG	Human immunodeficiency virus 1 infection
P18463	HLA-B	3106	KEGG	Human papillomavirus infection
P18463	HLA-B	3106	KEGG	Kaposi sarcoma-associated herpesvirus infection
P18463	HLA-B	3106	KEGG	Natural killer cell mediated cytotoxicity
P18463	HLA-B	3106	KEGG	Phagosome
P18463	HLA-B	3106	KEGG	Type I diabetes mellitus
P18463	HLA-B	3106	KEGG	Viral carcinogenesis
P18463	HLA-B	3106	KEGG	Viral myocarditis
P18463	HLA-B	3106	WikiPathways	Allograft Rejection
P18463	HLA-B	3106	WikiPathways	Ebola Virus Pathway on Host
P18463	HLA-B	3106	WikiPathways	Proteasome Degradation
P18463	HLA-B	3106	WikiPathways	Type II interferon signaling (IFNG)
P18464	HLA-B	3106	KEGG	Allograft rejection
P18464	HLA-B	3106	KEGG	Antigen processing and presentation
P18464	HLA-B	3106	KEGG	Autoimmune thyroid disease
P18464	HLA-B	3106	KEGG	Cell adhesion molecules (CAMs)
P18464	HLA-B	3106	KEGG	Cellular senescence
P18464	HLA-B	3106	KEGG	Endocytosis
P18464	HLA-B	3106	KEGG	Epstein-Barr virus infection
P18464	HLA-B	3106	KEGG	Graft-versus-host disease
P18464	HLA-B	3106	KEGG	Herpes simplex infection
P18464	HLA-B	3106	KEGG	Human T-cell leukemia virus 1 infection
P18464	HLA-B	3106	KEGG	Human cytomegalovirus infection
P18464	HLA-B	3106	KEGG	Human immunodeficiency virus 1 infection
P18464	HLA-B	3106	KEGG	Human papillomavirus infection
P18464	HLA-B	3106	KEGG	Kaposi sarcoma-associated herpesvirus infection
P18464	HLA-B	3106	KEGG	Natural killer cell mediated cytotoxicity
P18464	HLA-B	3106	KEGG	Phagosome
P18464	HLA-B	3106	KEGG	Type I diabetes mellitus
P18464	HLA-B	3106	KEGG	Viral carcinogenesis
P18464	HLA-B	3106	KEGG	Viral myocarditis
P18464	HLA-B	3106	WikiPathways	Allograft Rejection
P18464	HLA-B	3106	WikiPathways	Ebola Virus Pathway on Host
P18464	HLA-B	3106	WikiPathways	Proteasome Degradation
P18464	HLA-B	3106	WikiPathways	Type II interferon signaling (IFNG)
P18465	HLA-B	3106	KEGG	Allograft rejection
P18465	HLA-B	3106	KEGG	Antigen processing and presentation
P18465	HLA-B	3106	KEGG	Autoimmune thyroid disease
P18465	HLA-B	3106	KEGG	Cell adhesion molecules (CAMs)
P18465	HLA-B	3106	KEGG	Cellular senescence
P18465	HLA-B	3106	KEGG	Endocytosis
P18465	HLA-B	3106	KEGG	Epstein-Barr virus infection
P18465	HLA-B	3106	KEGG	Graft-versus-host disease
P18465	HLA-B	3106	KEGG	Herpes simplex infection
P18465	HLA-B	3106	KEGG	Human T-cell leukemia virus 1 infection
P18465	HLA-B	3106	KEGG	Human cytomegalovirus infection
P18465	HLA-B	3106	KEGG	Human immunodeficiency virus 1 infection
P18465	HLA-B	3106	KEGG	Human papillomavirus infection
P18465	HLA-B	3106	KEGG	Kaposi sarcoma-associated herpesvirus infection
P18465	HLA-B	3106	KEGG	Natural killer cell mediated cytotoxicity
P18465	HLA-B	3106	KEGG	Phagosome
P18465	HLA-B	3106	KEGG	Type I diabetes mellitus
P18465	HLA-B	3106	KEGG	Viral carcinogenesis
P18465	HLA-B	3106	KEGG	Viral myocarditis
P18465	HLA-B	3106	WikiPathways	Allograft Rejection
P18465	HLA-B	3106	WikiPathways	Ebola Virus Pathway on Host
P18465	HLA-B	3106	WikiPathways	Proteasome Degradation
P18465	HLA-B	3106	WikiPathways	Type II interferon signaling (IFNG)
P30466	HLA-B	3106	WikiPathways	Type II interferon signaling (IFNG)
P30460	HLA-B	3106	KEGG	Allograft rejection
P30460	HLA-B	3106	KEGG	Antigen processing and presentation
P30460	HLA-B	3106	KEGG	Autoimmune thyroid disease
P30460	HLA-B	3106	KEGG	Cell adhesion molecules (CAMs)
P30460	HLA-B	3106	KEGG	Cellular senescence
P30460	HLA-B	3106	KEGG	Endocytosis
P30460	HLA-B	3106	KEGG	Epstein-Barr virus infection
P30460	HLA-B	3106	KEGG	Graft-versus-host disease
P30460	HLA-B	3106	KEGG	Herpes simplex infection
P30460	HLA-B	3106	KEGG	Human T-cell leukemia virus 1 infection
P30460	HLA-B	3106	KEGG	Human cytomegalovirus infection
P30460	HLA-B	3106	KEGG	Human immunodeficiency virus 1 infection
P30460	HLA-B	3106	KEGG	Human papillomavirus infection
P30460	HLA-B	3106	KEGG	Kaposi sarcoma-associated herpesvirus infection
P30460	HLA-B	3106	KEGG	Natural killer cell mediated cytotoxicity
P30460	HLA-B	3106	KEGG	Phagosome
P30460	HLA-B	3106	KEGG	Type I diabetes mellitus
P30460	HLA-B	3106	KEGG	Viral carcinogenesis
P30460	HLA-B	3106	KEGG	Viral myocarditis
P30460	HLA-B	3106	WikiPathways	Allograft Rejection
P30460	HLA-B	3106	WikiPathways	Ebola Virus Pathway on Host
P30460	HLA-B	3106	WikiPathways	Proteasome Degradation
P30460	HLA-B	3106	WikiPathways	Type II interferon signaling (IFNG)
P30461	HLA-B	3106	KEGG	Allograft rejection
P30461	HLA-B	3106	KEGG	Antigen processing and presentation
P30461	HLA-B	3106	KEGG	Autoimmune thyroid disease
P30461	HLA-B	3106	KEGG	Cell adhesion molecules (CAMs)
P30461	HLA-B	3106	KEGG	Cellular senescence
P30461	HLA-B	3106	KEGG	Endocytosis
P30461	HLA-B	3106	KEGG	Epstein-Barr virus infection
P30461	HLA-B	3106	KEGG	Graft-versus-host disease
P30461	HLA-B	3106	KEGG	Herpes simplex infection
P30461	HLA-B	3106	KEGG	Human T-cell leukemia virus 1 infection
P30461	HLA-B	3106	KEGG	Human cytomegalovirus infection
P30461	HLA-B	3106	KEGG	Human immunodeficiency virus 1 infection
P30461	HLA-B	3106	KEGG	Human papillomavirus infection
P30461	HLA-B	3106	KEGG	Kaposi sarcoma-associated herpesvirus infection
P30461	HLA-B	3106	KEGG	Natural killer cell mediated cytotoxicity
P30461	HLA-B	3106	KEGG	Phagosome
P30461	HLA-B	3106	KEGG	Type I diabetes mellitus
P30461	HLA-B	3106	KEGG	Viral carcinogenesis
P30461	HLA-B	3106	KEGG	Viral myocarditis
P30461	HLA-B	3106	WikiPathways	Allograft Rejection
P30461	HLA-B	3106	WikiPathways	Ebola Virus Pathway on Host
P30461	HLA-B	3106	WikiPathways	Proteasome Degradation
P30461	HLA-B	3106	WikiPathways	Type II interferon signaling (IFNG)
P30462	HLA-B	3106	KEGG	Allograft rejection
P30462	HLA-B	3106	KEGG	Antigen processing and presentation
P30462	HLA-B	3106	KEGG	Autoimmune thyroid disease
P30462	HLA-B	3106	KEGG	Cell adhesion molecules (CAMs)
P30462	HLA-B	3106	KEGG	Cellular senescence
P30462	HLA-B	3106	KEGG	Endocytosis
P30462	HLA-B	3106	KEGG	Epstein-Barr virus infection
P30462	HLA-B	3106	KEGG	Graft-versus-host disease
P30462	HLA-B	3106	KEGG	Herpes simplex infection
P30462	HLA-B	3106	KEGG	Human T-cell leukemia virus 1 infection
P30462	HLA-B	3106	KEGG	Human cytomegalovirus infection
P30462	HLA-B	3106	KEGG	Human immunodeficiency virus 1 infection
P30462	HLA-B	3106	KEGG	Human papillomavirus infection
P30462	HLA-B	3106	KEGG	Kaposi sarcoma-associated herpesvirus infection
P30462	HLA-B	3106	KEGG	Natural killer cell mediated cytotoxicity
P30462	HLA-B	3106	KEGG	Phagosome
P30462	HLA-B	3106	KEGG	Type I diabetes mellitus
P30462	HLA-B	3106	KEGG	Viral carcinogenesis
P30462	HLA-B	3106	KEGG	Viral myocarditis
P30462	HLA-B	3106	WikiPathways	Allograft Rejection
P30462	HLA-B	3106	WikiPathways	Ebola Virus Pathway on Host
P30462	HLA-B	3106	WikiPathways	Proteasome Degradation
P30462	HLA-B	3106	WikiPathways	Type II interferon signaling (IFNG)
P30464	HLA-B	3106	KEGG	Allograft rejection
P30464	HLA-B	3106	KEGG	Antigen processing and presentation
P30464	HLA-B	3106	KEGG	Autoimmune thyroid disease
P30464	HLA-B	3106	KEGG	Cell adhesion molecules (CAMs)
P30464	HLA-B	3106	KEGG	Cellular senescence
P30464	HLA-B	3106	KEGG	Endocytosis
P30464	HLA-B	3106	KEGG	Epstein-Barr virus infection
P30464	HLA-B	3106	KEGG	Graft-versus-host disease
P30464	HLA-B	3106	KEGG	Herpes simplex infection
P30464	HLA-B	3106	KEGG	Human T-cell leukemia virus 1 infection
P30464	HLA-B	3106	KEGG	Human cytomegalovirus infection
P30464	HLA-B	3106	KEGG	Human immunodeficiency virus 1 infection
P30464	HLA-B	3106	KEGG	Human papillomavirus infection
P30464	HLA-B	3106	KEGG	Kaposi sarcoma-associated herpesvirus infection
P30464	HLA-B	3106	KEGG	Natural killer cell mediated cytotoxicity
P30464	HLA-B	3106	KEGG	Phagosome
P30464	HLA-B	3106	KEGG	Type I diabetes mellitus
P30464	HLA-B	3106	KEGG	Viral carcinogenesis
P30464	HLA-B	3106	KEGG	Viral myocarditis
P30464	HLA-B	3106	WikiPathways	Allograft Rejection
P30464	HLA-B	3106	WikiPathways	Ebola Virus Pathway on Host
P30464	HLA-B	3106	WikiPathways	Proteasome Degradation
P30464	HLA-B	3106	WikiPathways	Type II interferon signaling (IFNG)
P30466	HLA-B	3106	KEGG	Allograft rejection
P30466	HLA-B	3106	KEGG	Antigen processing and presentation
P30466	HLA-B	3106	KEGG	Autoimmune thyroid disease
P30466	HLA-B	3106	KEGG	Cell adhesion molecules (CAMs)
P30466	HLA-B	3106	KEGG	Cellular senescence
P30466	HLA-B	3106	KEGG	Endocytosis
P30466	HLA-B	3106	KEGG	Epstein-Barr virus infection
P30466	HLA-B	3106	KEGG	Graft-versus-host disease
P30466	HLA-B	3106	KEGG	Herpes simplex infection
P30466	HLA-B	3106	KEGG	Human T-cell leukemia virus 1 infection
P30466	HLA-B	3106	KEGG	Human cytomegalovirus infection
P30466	HLA-B	3106	KEGG	Human immunodeficiency virus 1 infection
P30466	HLA-B	3106	KEGG	Human papillomavirus infection
P30466	HLA-B	3106	KEGG	Kaposi sarcoma-associated herpesvirus infection
P30466	HLA-B	3106	KEGG	Natural killer cell mediated cytotoxicity
P30466	HLA-B	3106	KEGG	Phagosome
P30466	HLA-B	3106	KEGG	Type I diabetes mellitus
P30466	HLA-B	3106	KEGG	Viral carcinogenesis
P30466	HLA-B	3106	KEGG	Viral myocarditis
P30466	HLA-B	3106	WikiPathways	Allograft Rejection
P30466	HLA-B	3106	WikiPathways	Ebola Virus Pathway on Host
P30466	HLA-B	3106	WikiPathways	Proteasome Degradation
P30487	HLA-B	3106	KEGG	Phagosome
P30475	HLA-B	3106	KEGG	Allograft rejection
P30475	HLA-B	3106	KEGG	Antigen processing and presentation
P30475	HLA-B	3106	KEGG	Autoimmune thyroid disease
P30475	HLA-B	3106	KEGG	Cell adhesion molecules (CAMs)
P30475	HLA-B	3106	KEGG	Cellular senescence
P30475	HLA-B	3106	KEGG	Endocytosis
P30475	HLA-B	3106	KEGG	Epstein-Barr virus infection
P30475	HLA-B	3106	KEGG	Graft-versus-host disease
P30475	HLA-B	3106	KEGG	Herpes simplex infection
P30475	HLA-B	3106	KEGG	Human T-cell leukemia virus 1 infection
P30475	HLA-B	3106	KEGG	Human cytomegalovirus infection
P30475	HLA-B	3106	KEGG	Human immunodeficiency virus 1 infection
P30475	HLA-B	3106	KEGG	Human papillomavirus infection
P30475	HLA-B	3106	KEGG	Kaposi sarcoma-associated herpesvirus infection
P30475	HLA-B	3106	KEGG	Natural killer cell mediated cytotoxicity
P30475	HLA-B	3106	KEGG	Phagosome
P30475	HLA-B	3106	KEGG	Type I diabetes mellitus
P30475	HLA-B	3106	KEGG	Viral carcinogenesis
P30475	HLA-B	3106	KEGG	Viral myocarditis
P30475	HLA-B	3106	WikiPathways	Allograft Rejection
P30475	HLA-B	3106	WikiPathways	Ebola Virus Pathway on Host
P30475	HLA-B	3106	WikiPathways	Proteasome Degradation
P30475	HLA-B	3106	WikiPathways	Type II interferon signaling (IFNG)
P30479	HLA-B	3106	KEGG	Allograft rejection
P30479	HLA-B	3106	KEGG	Antigen processing and presentation
P30479	HLA-B	3106	KEGG	Autoimmune thyroid disease
P30479	HLA-B	3106	KEGG	Cell adhesion molecules (CAMs)
P30479	HLA-B	3106	KEGG	Cellular senescence
P30479	HLA-B	3106	KEGG	Endocytosis
P30479	HLA-B	3106	KEGG	Epstein-Barr virus infection
P30479	HLA-B	3106	KEGG	Graft-versus-host disease
P30479	HLA-B	3106	KEGG	Herpes simplex infection
P30479	HLA-B	3106	KEGG	Human T-cell leukemia virus 1 infection
P30479	HLA-B	3106	KEGG	Human cytomegalovirus infection
P30479	HLA-B	3106	KEGG	Human immunodeficiency virus 1 infection
P30479	HLA-B	3106	KEGG	Human papillomavirus infection
P30479	HLA-B	3106	KEGG	Kaposi sarcoma-associated herpesvirus infection
P30479	HLA-B	3106	KEGG	Natural killer cell mediated cytotoxicity
P30479	HLA-B	3106	KEGG	Phagosome
P30479	HLA-B	3106	KEGG	Type I diabetes mellitus
P30479	HLA-B	3106	KEGG	Viral carcinogenesis
P30479	HLA-B	3106	KEGG	Viral myocarditis
P30479	HLA-B	3106	WikiPathways	Allograft Rejection
P30479	HLA-B	3106	WikiPathways	Ebola Virus Pathway on Host
P30479	HLA-B	3106	WikiPathways	Proteasome Degradation
P30479	HLA-B	3106	WikiPathways	Type II interferon signaling (IFNG)
P30480	HLA-B	3106	KEGG	Allograft rejection
P30480	HLA-B	3106	KEGG	Antigen processing and presentation
P30480	HLA-B	3106	KEGG	Autoimmune thyroid disease
P30480	HLA-B	3106	KEGG	Cell adhesion molecules (CAMs)
P30480	HLA-B	3106	KEGG	Cellular senescence
P30480	HLA-B	3106	KEGG	Endocytosis
P30480	HLA-B	3106	KEGG	Epstein-Barr virus infection
P30480	HLA-B	3106	KEGG	Graft-versus-host disease
P30480	HLA-B	3106	KEGG	Herpes simplex infection
P30480	HLA-B	3106	KEGG	Human T-cell leukemia virus 1 infection
P30480	HLA-B	3106	KEGG	Human cytomegalovirus infection
P30480	HLA-B	3106	KEGG	Human immunodeficiency virus 1 infection
P30480	HLA-B	3106	KEGG	Human papillomavirus infection
P30480	HLA-B	3106	KEGG	Kaposi sarcoma-associated herpesvirus infection
P30480	HLA-B	3106	KEGG	Natural killer cell mediated cytotoxicity
P30480	HLA-B	3106	KEGG	Phagosome
P30480	HLA-B	3106	KEGG	Type I diabetes mellitus
P30480	HLA-B	3106	KEGG	Viral carcinogenesis
P30480	HLA-B	3106	KEGG	Viral myocarditis
P30480	HLA-B	3106	WikiPathways	Allograft Rejection
P30480	HLA-B	3106	WikiPathways	Ebola Virus Pathway on Host
P30480	HLA-B	3106	WikiPathways	Proteasome Degradation
P30480	HLA-B	3106	WikiPathways	Type II interferon signaling (IFNG)
P30481	HLA-B	3106	KEGG	Allograft rejection
P30481	HLA-B	3106	KEGG	Antigen processing and presentation
P30481	HLA-B	3106	KEGG	Autoimmune thyroid disease
P30481	HLA-B	3106	KEGG	Cell adhesion molecules (CAMs)
P30481	HLA-B	3106	KEGG	Cellular senescence
P30481	HLA-B	3106	KEGG	Endocytosis
P30481	HLA-B	3106	KEGG	Epstein-Barr virus infection
P30481	HLA-B	3106	KEGG	Graft-versus-host disease
P30481	HLA-B	3106	KEGG	Herpes simplex infection
P30481	HLA-B	3106	KEGG	Human T-cell leukemia virus 1 infection
P30481	HLA-B	3106	KEGG	Human cytomegalovirus infection
P30481	HLA-B	3106	KEGG	Human immunodeficiency virus 1 infection
P30481	HLA-B	3106	KEGG	Human papillomavirus infection
P30481	HLA-B	3106	KEGG	Kaposi sarcoma-associated herpesvirus infection
P30481	HLA-B	3106	KEGG	Natural killer cell mediated cytotoxicity
P30481	HLA-B	3106	KEGG	Phagosome
P30481	HLA-B	3106	KEGG	Type I diabetes mellitus
P30481	HLA-B	3106	KEGG	Viral carcinogenesis
P30481	HLA-B	3106	KEGG	Viral myocarditis
P30481	HLA-B	3106	WikiPathways	Allograft Rejection
P30481	HLA-B	3106	WikiPathways	Ebola Virus Pathway on Host
P30481	HLA-B	3106	WikiPathways	Proteasome Degradation
P30481	HLA-B	3106	WikiPathways	Type II interferon signaling (IFNG)
P30483	HLA-B	3106	KEGG	Allograft rejection
P30483	HLA-B	3106	KEGG	Antigen processing and presentation
P30483	HLA-B	3106	KEGG	Autoimmune thyroid disease
P30483	HLA-B	3106	KEGG	Cell adhesion molecules (CAMs)
P30483	HLA-B	3106	KEGG	Cellular senescence
P30483	HLA-B	3106	KEGG	Endocytosis
P30483	HLA-B	3106	KEGG	Epstein-Barr virus infection
P30483	HLA-B	3106	KEGG	Graft-versus-host disease
P30483	HLA-B	3106	KEGG	Herpes simplex infection
P30483	HLA-B	3106	KEGG	Human T-cell leukemia virus 1 infection
P30483	HLA-B	3106	KEGG	Human cytomegalovirus infection
P30483	HLA-B	3106	KEGG	Human immunodeficiency virus 1 infection
P30483	HLA-B	3106	KEGG	Human papillomavirus infection
P30483	HLA-B	3106	KEGG	Kaposi sarcoma-associated herpesvirus infection
P30483	HLA-B	3106	KEGG	Natural killer cell mediated cytotoxicity
P30483	HLA-B	3106	KEGG	Phagosome
P30483	HLA-B	3106	KEGG	Type I diabetes mellitus
P30483	HLA-B	3106	KEGG	Viral carcinogenesis
P30483	HLA-B	3106	KEGG	Viral myocarditis
P30483	HLA-B	3106	WikiPathways	Allograft Rejection
P30483	HLA-B	3106	WikiPathways	Ebola Virus Pathway on Host
P30483	HLA-B	3106	WikiPathways	Proteasome Degradation
P30483	HLA-B	3106	WikiPathways	Type II interferon signaling (IFNG)
P30484	HLA-B	3106	KEGG	Allograft rejection
P30484	HLA-B	3106	KEGG	Antigen processing and presentation
P30484	HLA-B	3106	KEGG	Autoimmune thyroid disease
P30484	HLA-B	3106	KEGG	Cell adhesion molecules (CAMs)
P30484	HLA-B	3106	KEGG	Cellular senescence
P30484	HLA-B	3106	KEGG	Endocytosis
P30484	HLA-B	3106	KEGG	Epstein-Barr virus infection
P30484	HLA-B	3106	KEGG	Graft-versus-host disease
P30484	HLA-B	3106	KEGG	Herpes simplex infection
P30484	HLA-B	3106	KEGG	Human T-cell leukemia virus 1 infection
P30484	HLA-B	3106	KEGG	Human cytomegalovirus infection
P30484	HLA-B	3106	KEGG	Human immunodeficiency virus 1 infection
P30484	HLA-B	3106	KEGG	Human papillomavirus infection
P30484	HLA-B	3106	KEGG	Kaposi sarcoma-associated herpesvirus infection
P30484	HLA-B	3106	KEGG	Natural killer cell mediated cytotoxicity
P30484	HLA-B	3106	KEGG	Phagosome
P30484	HLA-B	3106	KEGG	Type I diabetes mellitus
P30484	HLA-B	3106	KEGG	Viral carcinogenesis
P30484	HLA-B	3106	KEGG	Viral myocarditis
P30484	HLA-B	3106	WikiPathways	Allograft Rejection
P30484	HLA-B	3106	WikiPathways	Ebola Virus Pathway on Host
[truncated: 3,534 more rows]

## Sheet: Supplemental Table 1B
Generated by pathDip published at Sep. 2019, version 4.0.22.1 (Database version 4.0.8.0)
NPUT:
	Current selection:	Human
	IDs:	PTPN22, FUBP1, LRRC7, C1ORF141, IL23R, IFNLR1, RUNX3, ZNF683, MTHFR, NPPA, SLC45A1, TNFRSF9, XP32, KPRP, LCE3A, LCE3B, LCE3C, LCE3D, AIM2, FASLG, DENND1B, IKBKE, B3GNT2, LINC01185, REL, IL1RL1, IFIH1, KCNH7, PLCL2, NFKBIZ, CASR, GPR160, TP63, NFKB1, CARD6, ZFYVE16, ERAP1, LNPEP, CSF2, IL13, IL4, P4HA2, ANXA6, TNIP1, ADRA1B, IL12B, PTTG1, RNF145, HLA-A, HLA-B, HLA-C, HLA-DRA, CDKAL1, EXOC2, IRF4, …
	Data type:	Literature curated (core) pathway memberships
	Pathway sources:	ACSN2, BioCarta, EHMN, HumanCyc, INOH, IPAVS, KEGG, NetPath, OntoCancro, Panther_Pathway, PharmGKB, PID, RB-Pathways, REACTOME, stke, systems-biology.org, SignaLink2.0, SIGNOR2.0, SMPDB, Spike, UniProt_Pathways, WikiPathways
RESULTS:
	Counts and extended list of input IDs present in different pathDIP components
	Data component	Literature curated (core) pathway memberships	Extended pathway associations. Protein interaction set: Experimentally detected PPIs Minimum confidence level for predicted associations: 0.99	Extended pathway associations. Protein interaction set: Experimentally detected PPIs Minimum confidence level for predicted associations: 0.95	Extended pathway associations. Protein interaction set: Experimentally detected and computationally predicted PPIs (full IID) Minimum confidence level for predicted associations: 0.99	Extended pathway associations. Protein interaction set: Experimentally detected and computationally predicted PPIs (full IID) Minimum confidence level for predicted associations: 0.95
	Total not found IDs	27	29	16	14	13
	Not found IDs	AP5B1, C1ORF141, CCDC129, CSMD1, GENE, GPR160, ILF3, KLF13, KLLN, KPRP, LINC00330, LINC01185, PRM3, PRSS53, RN7SKP9, RNA, RNF145, RP11-61O.1, SLC45A1, TRIM65, UBAC2, XP32, YDJC, ZC3H12C, ZNF365, ZNF683, ZNF816	AP5B1, C1ORF141, CCDC129, ERAP1, FUT2, GENE, GPR160, HLA-A, HLA-B, HLA-C, IL31, KLLN, LAG3, LCE3B, LINC00330, LINC01185, PRM3, PRSS53, RN7SKP9, RNA, RNF145, RP11-61O.1, STARD6, TAGAP, TMC6, XP32, YDJC, ZNF365, ZNF683	C1ORF141, CCDC129, GENE, GPR160, KLLN, LINC00330, LINC01185, PRM3, PRSS53, RN7SKP9, RNA, RNF145, RP11-61O.1, XP32, ZNF365, ZNF683	AP5B1, C1ORF141, CCDC129, GENE, GPR160, KLLN, LINC00330, LINC01185, RN7SKP9, RNA, RNF145, RP11-61O.1, ZNF365, ZNF683	C1ORF141, CCDC129, GENE, GPR160, KLLN, LINC00330, LINC01185, RN7SKP9, RNA, RNF145, RP11-61O.1, ZNF365, ZNF683
	Total found IDs	105	103	116	118	119
	Found IDs	ADRA1B, AIM2, ANXA6, B3GNT2, BRAP, CAMK2G, CARD14, CARD6, CARM1, CASR, CAVIN1, CD27, CDKAL1, CFL1, CHUK, COG6, CSF2, DDX58, DENND1B, ELMO1, ERAP1, ETS1, EXOC2, FASLG, FBXL19, FIBP, FOSL1, FUBP1, FUT2, GJB2, HLA-A, HLA-B, HLA-C, HLA-DRA, HSD3B7, IFIH1, IFNGR2, IFNLR1, IKBKE, IKZF3, IL12B, IL13, IL1RL1, IL23A, IL23R, IL31, IL4, IRF4, KCNH7, KLF4, KLRC4, KLRK1, LAG3, LCE3A, LCE3B, LCE3C, LCE3D, LNPE…	ADRA1B, AIM2, ANXA6, B3GNT2, BRAP, CAMK2G, CARD14, CARD6, CARM1, CASR, CAVIN1, CD27, CDKAL1, CFL1, CHUK, COG6, CSF2, CSMD1, DDX58, DENND1B, ELMO1, ETS1, EXOC2, FASLG, FBXL19, FIBP, FOSL1, FUBP1, GJB2, HLA-DRA, HSD3B7, IFIH1, IFNGR2, IFNLR1, IKBKE, IKZF3, IL12B, IL13, IL1RL1, IL23A, IL23R, IL4, ILF3, IRF4, KCNH7, KLF13, KLF4, KLRC4, KLRK1, KPRP, LCE3A, LCE3C, LCE3D, LNPEP, LRRC7, MAPKAPK5, MBD2, M…	ADRA1B, AIM2, ANXA6, AP5B1, B3GNT2, BRAP, CAMK2G, CARD14, CARD6, CARM1, CASR, CAVIN1, CD27, CDKAL1, CFL1, CHUK, COG6, CSF2, CSMD1, DDX58, DENND1B, ELMO1, ERAP1, ETS1, EXOC2, FASLG, FBXL19, FIBP, FOSL1, FUBP1, FUT2, GJB2, HLA-A, HLA-B, HLA-C, HLA-DRA, HSD3B7, IFIH1, IFNGR2, IFNLR1, IKBKE, IKZF3, IL12B, IL13, IL1RL1, IL23A, IL23R, IL31, IL4, ILF3, IRF4, KCNH7, KLF13, KLF4, KLRC4, KLRK1, KPRP, LAG3,…	ADRA1B, AIM2, ANXA6, B3GNT2, BRAP, CAMK2G, CARD14, CARD6, CARM1, CASR, CAVIN1, CD27, CDKAL1, CFL1, CHUK, COG6, CSF2, CSMD1, DDX58, DENND1B, ELMO1, ERAP1, ETS1, EXOC2, FASLG, FBXL19, FIBP, FOSL1, FUBP1, FUT2, GJB2, HLA-A, HLA-B, HLA-C, HLA-DRA, HSD3B7, IFIH1, IFNGR2, IFNLR1, IKBKE, IKZF3, IL12B, IL13, IL1RL1, IL23A, IL23R, IL31, IL4, ILF3, IRF4, KCNH7, KLF13, KLF4, KLRC4, KLRK1, KPRP, LAG3, LCE3A,…	ADRA1B, AIM2, ANXA6, AP5B1, B3GNT2, BRAP, CAMK2G, CARD14, CARD6, CARM1, CASR, CAVIN1, CD27, CDKAL1, CFL1, CHUK, COG6, CSF2, CSMD1, DDX58, DENND1B, ELMO1, ERAP1, ETS1, EXOC2, FASLG, FBXL19, FIBP, FOSL1, FUBP1, FUT2, GJB2, HLA-A, HLA-B, HLA-C, HLA-DRA, HSD3B7, IFIH1, IFNGR2, IFNLR1, IKBKE, IKZF3, IL12B, IL13, IL1RL1, IL23A, IL23R, IL31, IL4, ILF3, IRF4, KCNH7, KLF13, KLF4, KLRC4, KLRK1, KPRP, LAG3,…
Pathway enrichment analysis results ('q-value (FDR: BH-method) less than 0.05' = 416)
Pathway Source	Pathway Name	p-value	q-value (FDR: BH-method)	q-value (Bonferroni)	External Source ID
Spike	NFkB Signaling Network	6.28705e-16	2.87318e-13	8.61955e-13	n/a
KEGG	Measles	2.8357e-16	3.88774e-13	3.88774e-13	n/a
REACTOME	Cytokine Signaling in Immune system	6.19937e-16	4.24967e-13	8.49934e-13	n/a
KEGG	Th17 cell differentiation	1.26788e-13	3.47653e-11	1.73826e-10	n/a
REACTOME	Signaling by Interleukins	1.12424e-13	3.85333e-11	1.54133e-10	n/a
REACTOME	Immune System	2.13321e-13	4.87438e-11	2.92463e-10	n/a
KEGG	JAK-STAT signaling	2.79388e-12	5.47201e-10	3.83041e-09	n/a
PID	IL12-mediated signaling events	3.31208e-12	5.67608e-10	4.54086e-09	n/a
KEGG	Th1 and Th2 cell differentiation	8.15278e-12	1.24194e-09	1.11775e-08	n/a
PID	IL23-mediated signaling events	1.02117e-11	1.40002e-09	1.40002e-08	n/a
KEGG	Herpes simplex infection	1.91813e-11	2.19146e-09	2.62976e-08	n/a
IPAVS	GP130_JAK_STAT	1.80786e-11	2.25325e-09	2.47858e-08	n/a
IPAVS	JAK_STAT_pathway_in_postconditioning_ischemia	2.23888e-11	2.36116e-09	3.0695e-08	n/a
NetPath	IL4	6.53562e-11	6.40024e-09	8.96034e-08	n/a
SignaLink2.0	JAK/STAT(core)	1.43825e-10	1.31456e-08	1.97184e-07	n/a
INOH	JAK STAT pathway and regulation	3.49715e-10	2.82035e-08	4.79459e-07	n/a
INOH	JAK STAT MolecularVariation 1	3.33073e-10	2.85402e-08	4.56643e-07	n/a
WikiPathways	IL-4 Signaling	3.8991e-10	2.96981e-08	5.34567e-07	n/a
Spike	TLR Signaling	5.73551e-10	4.13862e-08	7.86338e-07	n/a
KEGG	Epstein-Barr virus infection	6.67711e-10	4.3592e-08	9.15432e-07	n/a
ACSN2	IMMUNOSTIMULATORY_CYTOKINE	6.62425e-10	4.54092e-08	9.08185e-07	n/a
REACTOME	Interleukin-4 and Interleukin-13 signaling	1.29047e-09	8.04197e-08	1.76923e-06	n/a
KEGG	Hepatitis B	1.65016e-09	9.83639e-08	2.26237e-06	n/a
KEGG	Human T-cell leukemia virus 1 infection	2.18769e-09	1.19973e-07	2.99932e-06	n/a
KEGG	Inflammatory bowel disease (IBD)	2.17868e-09	1.24457e-07	2.98697e-06	n/a
KEGG	IL-17 signaling	3.38488e-09	1.78487e-07	4.64067e-06	n/a
REACTOME	Interleukin-23 signaling	3.74696e-09	1.90262e-07	5.13708e-06	n/a
KEGG	Allograft rejection	1.49728e-08	7.33132e-07	2.05277e-05	n/a
KEGG	Toxoplasmosis	2.27743e-08	1.07667e-06	3.12236e-05	n/a
KEGG	Pathways in cancer	3.20646e-08	1.46535e-06	4.39606e-05	n/a
REACTOME	Interleukin-20 family signaling	3.65646e-08	1.6171e-06	5.01301e-05	n/a
WikiPathways	RAC1/PAK1/p38/MMP2	6.60859e-08	2.83137e-06	9.06038e-05	n/a
KEGG	Cytokine-cytokine receptor interaction	9.19631e-08	3.82065e-06	0.000126081	n/a
KEGG	Influenza A	1.28103e-07	5.16557e-06	0.000175629	n/a
WikiPathways	Interferon type I signaling	2.30299e-07	9.02114e-06	0.00031574	n/a
WikiPathways	Canonical NF-KB	2.6932e-07	1.02566e-05	0.000369238	n/a
KEGG	Kaposi sarcoma-associated herpesvirus infection	2.83044e-07	1.04879e-05	0.000388053	n/a
OntoCancro	Apoptosis	3.565e-07	1.28621e-05	0.000488761	n/a
NetPath	TSLP	5.60426e-07	1.97011e-05	0.000768344	n/a
WikiPathways	Allograft Rejection	5.99101e-07	2.05342e-05	0.000821367	n/a
KEGG	NOD-like receptor signaling	9.55815e-07	2.91205e-05	0.00131042	n/a
KEGG	Acute myeloid leukemia	9.35879e-07	2.98393e-05	0.00128309	n/a
WikiPathways	AGE/RAGE	9.35879e-07	2.98393e-05	0.00128309	n/a
WikiPathways	The human immune response to tuberculosis	9.14963e-07	2.9867e-05	0.00125441	n/a
NetPath	Prolactin	1.14979e-06	3.03147e-05	0.00157636	n/a
WikiPathways	Ebola Virus Pathway on Host	9.13069e-07	3.05321e-05	0.00125182	n/a
OntoCancro	Base.excision.repair..BER.	1.18909e-06	3.07593e-05	0.00163024	n/a
REACTOME	TRAF6 mediated NF-kB activation	1.14837e-06	3.08709e-05	0.00157442	n/a
BioCarta	il22 soluble receptor signaling	1.24625e-06	3.16409e-05	0.00170861	n/a
OntoCancro	Homologous.recombination..HR.	1.14796e-06	3.21195e-05	0.00157385	n/a
OntoCancro	Nucleotide.excision.repair..NER.	1.14796e-06	3.21195e-05	0.00157385	n/a
OntoCancro	Mismatch.repair..MMR.	1.12787e-06	3.22148e-05	0.00154631	n/a
OntoCancro	Chromosome.Stability	1.29794e-06	3.23541e-05	0.00177948	n/a
KEGG	Type I diabetes mellitus	1.11956e-06	3.26578e-05	0.00153492	n/a
REACTOME	Interleukin-1 family signaling	1.33825e-06	3.27632e-05	0.00183474	n/a
OntoCancro	Non.homologous.end.joining	1.10815e-06	3.30277e-05	0.00151927	n/a
SIGNOR2.0	SIGNOR-NFKBC	1.42633e-06	3.3144e-05	0.0019555	n/a
OntoCancro	Expanded.Apoptosis	1.46708e-06	3.35228e-05	0.00201137	n/a
KEGG	RIG-I-like receptor signaling	1.4032e-06	3.37507e-05	0.00192379	n/a
PID	AP-1 transcription factor network	1.4032e-06	3.37507e-05	0.00192379	n/a
REACTOME	DDX58/IFIH1-mediated induction of interferon-alpha/beta	1.54647e-06	3.47575e-05	0.00212021	n/a
PID	IL27-mediated signaling events	1.75466e-06	3.88006e-05	0.00240564	n/a
WikiPathways	Cytokines and Inflammatory Response	1.75466e-06	3.88006e-05	0.00240564	n/a
KEGG	Leishmaniasis	1.86994e-06	3.94413e-05	0.00256369	n/a
NetPath	IL9	1.85785e-06	3.97986e-05	0.00254711	n/a
OntoCancro	Cell.Cycle	1.99334e-06	4.14071e-05	0.00273287	n/a
NetPath	IL5	2.18145e-06	4.46383e-05	0.00299077	n/a
WikiPathways	Prolactin Signaling	2.46007e-06	4.95994e-05	0.00337276	n/a
systems-biology.org	Macrophage_Map_Update_ver2_re	2.53821e-06	5.04331e-05	0.00347989	n/a
INOH	JAK STAT MolecularVariation 2	2.78829e-06	5.46107e-05	0.00382275	n/a
WikiPathways	Type II interferon signaling (IFNG)	2.78829e-06	5.46107e-05	0.00382275	n/a
KEGG	Autoimmune thyroid disease	3.52614e-06	6.62238e-05	0.00483434	n/a
Panther_Pathway	Interleukin_signaling	3.4819e-06	6.63012e-05	0.00477368	n/a
KEGG	Hepatitis C	4.2112e-06	7.8021e-05	0.00577356	n/a
systems-biology.org	Toll-Like_receptor_signaling_network	4.74821e-06	8.67973e-05	0.0065098	n/a
Panther_Pathway	JAK_STAT_signaling	5.02873e-06	9.07156e-05	0.00689439	n/a
IPAVS	FAS_signaling_in_cardiac_hypertrophy	5.23532e-06	9.32159e-05	0.00717762	n/a
KEGG	Necroptosis	5.46214e-06	9.60076e-05	0.00748859	n/a
PID	CXCR4-mediated signaling events	6.11693e-06	0.000104829	0.00838631	n/a
REACTOME	Interleukin-12 family signaling	6.0843e-06	0.00010559	0.00834158	n/a
KEGG	Osteoclast differentiation	8.1104e-06	0.000137276	0.0111194	n/a
WikiPathways	RIG-I-like Receptor Signaling	9.07089e-06	0.000151661	0.0124362	n/a
INOH	IL-23 signaling	9.92213e-06	0.000163894	0.0136032	n/a
KEGG	Cytosolic DNA-sensing	1.09569e-05	0.000178832	0.0150219	n/a
ACSN2	RCD_GENES	1.13942e-05	0.000183782	0.0156214	n/a
REACTOME	Ovarian tumor domain proteases	1.2402e-05	0.000197711	0.0170031	n/a
PID	IL4-mediated signaling events	1.31478e-05	0.000207191	0.0180256	n/a
ACSN2	MITOCHONDRIA_OXIDATIVE_STRESS	1.41354e-05	0.000220223	0.0193796	n/a
PharmGKB	EGFR_Inhibitor_Pathway_Pharmacodynamics	1.56803e-05	0.000241547	0.0214977	n/a
REACTOME	IkBA variant leads to EDA-ID	1.7262e-05	0.000260068	0.0236662	n/a
PID	BCR signaling	1.70866e-05	0.000260286	0.0234257	n/a
KEGG	Chagas disease (American trypanosomiasis)	1.75181e-05	0.000261058	0.0240173	n/a
KEGG	Graft-versus-host disease	1.81655e-05	0.000267795	0.0249049	n/a
KEGG	C-type lectin receptor signaling	1.98897e-05	0.000290093	0.0272688	n/a
PharmGKB	Peginterferon_alpha_2a_Peginterferon_alpha_2b_Pathway_Hepatocyte_Pharmacodynamics	2.58062e-05	0.000372424	0.0353803	n/a
systems-biology.org	hepatocyte_v2.9	2.95225e-05	0.000421618	0.0404753	001/007
PID	Canonical NF-kappaB	3.10463e-05	0.000438809	0.0425645	n/a
SIGNOR2.0	SIGNOR-IL1R	3.10463e-05	0.000438809	0.0425645	n/a
KEGG	Chronic myeloid leukemia	3.2402e-05	0.000448719	0.0444231	n/a
WikiPathways	Leptin signaling	3.2402e-05	0.000448719	0.0444231	n/a
KEGG	Viral carcinogenesis	3.39999e-05	0.000461523	0.0466139	n/a
stke	Toll-Like Receptor Pathway	3.49133e-05	0.000469276	0.0478661	n/a
BioCarta	il-2 receptor beta chain in t cell activation	3.57876e-05	0.000476357	0.0490648	n/a
WikiPathways	Thymic Stromal LymphoPoietin (TSLP) Signaling	3.57876e-05	0.000476357	0.0490648	n/a
WikiPathways	NO/cGMP/PKG mediated Neuroprotection	3.96954e-05	0.000518309	0.0544224	n/a
BioCarta	no2-dependent il-12 pathway in nk cells	4.09458e-05	0.000529591	0.0561367	n/a
IPAVS	STAT_signaling	4.09458e-05	0.000529591	0.0561367	n/a
REACTOME	Interleukin-9 signaling	4.09458e-05	0.000529591	0.0561367	n/a
WikiPathways	Role Altered Glycolysation of MUC1 in Tumour Microenvironment	4.09458e-05	0.000529591	0.0561367	n/a
WikiPathways	Supression of HMGB1 mediated inflammation by THBD	4.09458e-05	0.000529591	0.0561367	n/a
PID	Glucocorticoid receptor regulatory network	4.33969e-05	0.00053601	0.0594971	n/a
PID	Calcineurin-regulated NFAT-dependent transcription in lymphocytes	4.39246e-05	0.000537684	0.0602206	n/a
REACTOME	TCR signaling	4.75327e-05	0.000576702	0.0651673	n/a
WikiPathways	EPO Receptor Signaling	5.14518e-05	0.000613395	0.0705404	n/a
systems-biology.org	Skeletal_muscle_v2.9	5.13371e-05	0.000617396	0.0703832	n/a
REACTOME	Negative regulators of DDX58/IFIH1 signaling	6.00289e-05	0.00068583	0.0822996	n/a
INOH	Growth hormone signaling	5.81517e-05	0.000687293	0.079726	n/a
INOH	IL-13 signaling	5.81517e-05	0.000687293	0.079726	n/a
REACTOME	Interleukin-21 signaling	5.81517e-05	0.000687293	0.079726	n/a
WikiPathways	Type III interferon signaling	5.81517e-05	0.000687293	0.079726	n/a
WikiPathways	Apoptosis	6.11472e-05	0.000692833	0.0838328	n/a
systems-biology.org	adipocyte_v2.1	6.2856e-05	0.000706357	0.0861756	001/007
REACTOME	Signaling by Leptin	6.40181e-05	0.000713568	0.0877688	n/a
Panther_Pathway	PDGF_signaling	6.50514e-05	0.000719238	0.0891855	n/a
PID	IL2-mediated signaling events	7.05677e-05	0.000761798	0.0967483	n/a
WikiPathways	Interactions between immune cells and microRNAs in tumor microenvironment	6.96021e-05	0.000763396	0.0954245	n/a
WikiPathways	TLR4 Signaling and Tolerance	6.96021e-05	0.000763396	0.0954245	n/a
KEGG	Natural killer cell mediated cytotoxicity	7.94297e-05	0.000844171	0.108898	n/a
IPAVS	TWEAK_signaling	8.02409e-05	0.000846233	0.11001	n/a
PID	Calcium signaling in the CD4+ TCR	8.02409e-05	0.000846233	0.11001	n/a
WikiPathways	Selective expression of chemokine receptors during T-cell polarization	8.02409e-05	0.000846233	0.11001	n/a
ACSN2	SENESCENCE	7.91643e-05	0.000847924	0.108534	n/a
WikiPathways	T-Cell antigen Receptor (TCR) Signaling	8.42724e-05	0.000868703	0.115537	n/a
PID	IL2 signaling events mediated by STAT5	9.20154e-05	0.000941441	0.126153	n/a
REACTOME	NF-kB activation through FADD/RIP-1 pathway mediated by caspase-8 and -10	0.00010537	0.00107009	0.144462	n/a
WikiPathways	MAPK and NFkB Signalling Pathways Inhibited by Yersinia YopJ	0.00010537	0.00107009	0.144462	n/a
KEGG	NF-kappa B signaling	0.000107386	0.00107464	0.147226	n/a
WikiPathways	Kit receptor signaling	0.000108214	0.00107508	0.148361	n/a
INOH	EPO signaling	0.000115967	0.00114382	0.158991	n/a
Spike	MAPK signaling	0.000117302	0.00114872	0.160821	n/a
WikiPathways	Development and heterogeneity of the ILC family	0.00011926	0.00115961	0.163505	n/a
WikiPathways	White fat cell differentiation	0.00011926	0.00115961	0.163505	n/a
WikiPathways	B Cell Receptor Signaling	0.000127822	0.00121697	0.175244	n/a
WikiPathways	Regulation of toll-like receptor signaling	0.000126988	0.00121749	0.174101	n/a
WikiPathways	T-Cell antigen Receptor (TCR) pathway during Staphylococcus aureus infection	0.000137229	0.00125427	0.188141	n/a
REACTOME	Interleukin-15 signaling	0.000136181	0.00126151	0.186704	n/a
WikiPathways	Development of pulmonary dendritic cells and macrophage subsets	0.000136181	0.00126151	0.186704	n/a
BioCarta	bioactive peptide induced signaling	0.000134875	0.00127527	0.184914	n/a
REACTOME	Interleukin-7 signaling	0.000134875	0.00127527	0.184914	n/a
WikiPathways	Resistin as a regulator of inflammation	0.000134875	0.00127527	0.184914	n/a
PID	CD40/CD40L signaling	0.000151915	0.00137023	0.208275	n/a
KEGG	HIF-1 signaling	0.000151229	0.00137308	0.207335	n/a
WikiPathways	Brain-Derived Neurotrophic Factor (BDNF) signaling	0.000158245	0.001418	0.216954	n/a
REACTOME	Downstream TCR signaling	0.000159743	0.00142213	0.219008	n/a
REACTOME	Interferon Signaling	0.0001613	0.00142672	0.221142	n/a
PID	Atypical NF-kappaB	0.000172308	0.00146729	0.236234	n/a
REACTOME	TRAF3-dependent IRF activation	0.000172308	0.00146729	0.236234	n/a
REACTOME	Activation of NF-kappaB in B cells	0.000171855	0.00148184	0.235613	n/a
WikiPathways	Oncostatin M Signaling	0.000171855	0.00148184	0.235613	n/a
Spike	Apoptosis Anti-Apoptosis Network	0.000168632	0.00148202	0.231194	n/a
PID	HIV-1 Nef: Negative effector of Fas and TNF-alpha	0.000170461	0.00148855	0.233702	n/a
WikiPathways	Photodynamic therapy-induced NF-kB survival signaling	0.000170461	0.00148855	0.233702	n/a
SIGNOR2.0	SIGNOR-TLR	0.00019059	0.00160306	0.261299	n/a
ACSN2	DEATH_RECEPTOR	0.000192584	0.00160996	0.264033	n/a
WikiPathways	Toll-like Receptor Signaling	0.000197669	0.00164245	0.271004	n/a
REACTOME	Signaling by cytosolic FGFR1 fusion mutants	0.000214127	0.00174743	0.293568	n/a
PID	GMCSF-mediated signaling events	0.000212383	0.00175408	0.291177	n/a
WikiPathways	miRNAs involvement in the immune response in sepsis	0.000212383	0.00175408	0.291177	n/a
IPAVS	RANK_Singnaling_Pathway_in_Osteoclast_resorption	0.000235906	0.00191377	0.323427	n/a
NetPath	Oncostatin_M	0.000235906	0.00191377	0.323427	n/a
PID	Signaling events mediated by TCPTP	0.000235906	0.00191377	0.323427	n/a
WikiPathways	Fibrin Complement Receptor 3 Signaling	0.000235906	0.00191377	0.323427	n/a
KEGG	Prolactin signaling	0.00024394	0.00193319	0.334442	n/a
KEGG	TNF signaling	0.000254702	0.00200688	0.349196	n/a
BioCarta	bone remodeling	0.000262009	0.00204099	0.359214	n/a
IPAVS	beta3_integrin_mediated_Ub_for_NFkB_activation_Proteins	0.000262009	0.00204099	0.359214	n/a
WikiPathways	Non-genomic actions of 1,25 dihydroxyvitamin D3	0.000260762	0.00204288	0.357505	n/a
ACSN2	ER_STRESS	0.000280845	0.00216314	0.385038	n/a
KEGG	Human immunodeficiency virus 1 infection	0.000286731	0.00218393	0.393108	n/a
WikiPathways	PDGF	0.000288497	0.00218525	0.395529	n/a
NetPath	EGFR1	0.000286107	0.00219136	0.392253	n/a
KEGG	Cellular senescence	0.000302468	0.00227848	0.414684	n/a
WikiPathways	Nucleotide-binding Oligomerization Domain (NOD)	0.000317724	0.00234193	0.4356	n/a
NetPath	IL6	0.000316539	0.00234581	0.433975	n/a
REACTOME	RIP-mediated NFkB activation via ZBP1	0.00031629	0.00236958	0.433634	n/a
WikiPathways	IL-9 Signaling	0.00031629	0.00236958	0.433634	n/a
REACTOME	Interleukin-2 family signaling	0.000349013	0.00255881	0.478497	n/a
WikiPathways	Chemokine signaling	0.000351409	0.00256267	0.481782	n/a
NetPath	IL2	0.000358458	0.00260024	0.491446	n/a
ACSN2	MIRNA_TF_IMMUNOSUPPRESSIVE	0.000377335	0.00272277	0.517326	n/a
KEGG	Antigen processing and presentation	0.000380925	0.00273428	0.522248	n/a
KEGG	Pertussis	0.000380925	0.00273428	0.522248	n/a
REACTOME	Downstream signaling events of B Cell Receptor (BCR)	0.000380925	0.00273428	0.522248	n/a
KEGG	Human papillomavirus infection	0.000394394	0.00278719	0.540714	n/a
Panther_Pathway	Toll_receptor_signaling	0.000418104	0.00293959	0.573221	n/a
BioCarta	akt signaling	0.000445472	0.00311603	0.610742	n/a
NetPath	RAGE	0.00045607	0.00314207	0.625272	n/a
IPAVS	Cardiac_Hypertrophy	0.000452727	0.0031507	0.620689	n/a
KEGG	Human cytomegalovirus infection	0.000455205	0.00315195	0.624086	n/a
REACTOME	Interleukin-10 signaling	0.000496455	0.0034032	0.68064	n/a
WikiPathways	MicroRNAs in cardiomyocyte hypertrophy	0.000569361	0.00388355	0.780594	n/a
KEGG	Tuberculosis	0.000574887	0.00390183	0.78817	n/a
ACSN2	IMMUNOSUPPRESSIVE_CYTOKINE	0.00058471	0.00394895	0.801637	n/a
NetPath	TNFalpha	0.000590001	0.00396515	0.808891	n/a
REACTOME	Interferon gamma signaling	0.000601124	0.00398136	0.824141	n/a
BioCarta	nf-kb signaling	0.000604343	0.00398343	0.828554	n/a
INOH	IFN alpha signaling	0.000604343	0.00398343	0.828554	n/a
REACTOME	ZBP1(DAI) mediated induction of type I IFNs	0.000604343	0.00398343	0.828554	n/a
systems-biology.org	beta_cell_v2.3	0.000598837	0.00398546	0.821006	001/007
INOH	CD4 T cell receptor signaling	0.000598283	0.0040012	0.820246	n/a
REACTOME	Adaptive Immune System	0.000624895	0.00406034	0.856731	n/a
WikiPathways	Hepatitis C and Hepatocellular Carcinoma	0.000632784	0.0040922	0.867547	n/a
WikiPathways	Ras Signaling	0.000656063	0.00422283	0.899462	n/a
INOH	IL-7 signaling	0.000677723	0.00434186	0.929158	n/a
PID	Angiopoietin receptor Tie2-mediated signaling	0.000683599	0.00435914	0.937214	n/a
WikiPathways	Vitamin D in inflammatory diseases	0.000695676	0.00441561	0.953772	n/a
IPAVS	ER_Stress_Map	0.000704407	0.00445042	0.965742	n/a
NetPath	RANKL	0.00079539	0.00495673	1	n/a
WikiPathways	EBV LMP1 signaling	0.00079539	0.00495673	1	n/a
BioCarta	mechanism of gene regulation by peroxisome proliferators via ppara	0.00079377	0.00499201	1	n/a
PID	Signaling events mediated by Stem cell factor receptor (c-Kit)	0.00079377	0.00499201	1	n/a
KEGG	Chemokine signaling	0.000819846	0.0050631	1	n/a
WikiPathways	TNF alpha Signaling	0.000862129	0.00520696	1	n/a
BioCarta	keratinocyte differentiation	0.000853317	0.00524618	1	n/a
NetPath	IL1	0.000853317	0.00524618	1	n/a
PID	Signaling events mediated by PTP1B	0.000853317	0.00524618	1	n/a
REACTOME	Nucleotide-binding domain, leucine rich repeat containing receptor (NLR) signaling	0.000853317	0.00524618	1	n/a
KEGG	Small cell lung cancer	0.00090537	0.00535027	1	n/a
REACTOME	Diseases associated with the TLR signaling cascade	0.00090373	0.00543427	1	n/a
REACTOME	Diseases of Immune System	0.00090373	0.00543427	1	n/a
REACTOME	Interleukin-6 family signaling	0.00090373	0.00543427	1	n/a
SIGNOR2.0	SIGNOR-TA	0.00090373	0.00543427	1	n/a
INOH	IL-10 signaling	0.000940246	0.00553252	1	n/a
PID	Alternative NF-kappaB	0.000940246	0.00553252	1	n/a
REACTOME	RUNX1 regulates transcription of genes involved in differentiation of myeloid cells	0.000940246	0.00553252	1	n/a
WikiPathways	Cardiac Hypertrophic Response	0.000981706	0.00570305	1	n/a
WikiPathways	IL-1 signaling	0.000981706	0.00570305	1	n/a
BioCarta	tpo signaling	0.00102097	0.0058813	1	n/a
REACTOME	FGFR1 mutant receptor activation	0.00102097	0.0058813	1	n/a
WikiPathways	IL-7 Signaling	0.00102097	0.0058813	1	n/a
INOH	CD4 T cell receptor signaling-NFkB cascade	0.00104481	0.00594371	1	n/a
PID	Signaling events mediated by HDAC Class I	0.00105076	0.00595286	1	n/a
REACTOME	TNFR2 non-canonical NF-kB	0.00114621	0.00646689	1	n/a
KEGG	Viral myocarditis	0.00119896	0.00673678	1	n/a
SIGNOR2.0	SIGNOR-AML	0.00119896	0.00673678	1	n/a
KEGG	T cell receptor signaling	0.00125473	0.00699282	1	n/a
NetPath	IL-7	0.00128334	0.00712332	1	n/a
REACTOME	Downstream signal transduction	0.00128334	0.00712332	1	n/a
INOH	IL-12 signaling	0.00130944	0.00720981	1	n/a
INOH	IL-2 signaling	0.00130944	0.00720981	1	n/a
INOH	IL-3 signaling	0.00130944	0.00720981	1	n/a
stke	Interleukin 13 (IL-13) Pathway	0.00130944	0.00720981	1	n/a
REACTOME	TNFs bind their physiological receptors	0.00142902	0.00774382	1	n/a
KEGG	Toll-like receptor signaling	0.0014944	0.00806623	1	n/a
WikiPathways	Proteasome Degradation	0.00153821	0.00827014	1	n/a
REACTOME	TRAF6 mediated IRF7 activation	0.00158462	0.00848638	1	n/a
WikiPathways	PDGFR-beta	0.00158462	0.00848638	1	n/a
WikiPathways	T-Cell Receptor and Co-stimulatory Signaling	0.00158462	0.00848638	1	n/a
INOH	IL-1 NFkB	0.00163245	0.00864127	1	n/a
WikiPathways	Lung fibrosis	0.00163245	0.00864127	1	n/a
KEGG	Asthma	0.00175048	0.00909056	1	n/a
BioCarta	stat3 signaling	0.00173677	0.00912303	1	n/a
REACTOME	Interleukin-18 signaling	0.00173677	0.00912303	1	n/a
WikiPathways	TFs Regulate miRNAs related to cardiac hypertrophy	0.00173677	0.00912303	1	n/a
Panther_Pathway	Apoptosis_signaling	0.00176618	0.00913748	1	n/a
KEGG	Shigellosis	0.00183287	0.00944686	1	n/a
REACTOME	Interferon alpha/beta signaling	0.00183287	0.00944686	1	n/a
stke	G alpha 13 Pathway	0.00192679	0.00985682	1	n/a
stke	Tumor Necrosis Factor Pathway	0.00192679	0.00985682	1	n/a
INOH	TNF	0.00204972	0.010408	1	n/a
ACSN2	APOPTOSIS	0.00212751	0.0105682	1	n/a
PID	IL12 signaling mediated by STAT4	0.00211379	0.0106937	1	n/a
PID	Osteopontin-mediated events	0.00211379	0.0106937	1	n/a
REACTOME	Signaling by FGFR1 in disease	0.00211379	0.0106937	1	n/a
REACTOME	TAK1 activates NFkB by phosphorylation and activation of IKKs complex	0.00211379	0.0106937	1	n/a
WikiPathways	IL17 signaling	0.00211379	0.0106937	1	n/a
INOH	TLR NFkB	0.00216452	0.0107132	1	n/a
BioCarta	cd40l signaling	0.00222129	0.0109546	1	n/a
REACTOME	RUNX3 regulates p14-ARF	0.00222129	0.0109546	1	n/a
REACTOME	Regulation of IFNG signaling	0.00222129	0.0109546	1	n/a
KEGG	Adipocytokine signaling	0.00228369	0.0111421	1	n/a
PID	Downstream signaling in na&#xef;ve CD8+ T cells	0.00228369	0.0111421	1	n/a
PID	EPO signaling	0.00231165	0.0111988	1	n/a
WikiPathways	Prion disease	0.00231165	0.0111988	1	n/a
WikiPathways	Signal transduction through IL1R	0.00231165	0.0111988	1	n/a
WikiPathways	miRNA regulation of prostate cancer signaling	0.00231165	0.0111988	1	n/a
NetPath	KitReceptor	0.0024073	0.0114997	1	n/a
KEGG	Ras signaling	0.00253109	0.012049	1	n/a
PID	Signaling mediated by p38-alpha and p38-beta	0.00274097	0.013003	1	n/a
SIGNOR2.0	SIGNOR-IOA	0.00274097	0.013003	1	n/a
BioCarta	ifn alpha signaling	0.00276208	0.0130131	1	n/a
REACTOME	Toll Like Receptor 4 (TLR4) Cascade	0.00300673	0.0141172	1	n/a
BioCarta	epo signaling	0.00335822	0.0157137	1	n/a
INOH	IL-5 signaling	0.00335822	0.0157137	1	n/a
REACTOME	Interleukin-27 signaling	0.00335822	0.0157137	1	n/a
REACTOME	Interleukin-6 signaling	0.00335822	0.0157137	1	n/a
REACTOME	SUMOylation of immune response proteins	0.00335822	0.0157137	1	n/a
REACTOME	Signaling by SCF-KIT	0.00347189	0.015973	1	n/a
SMPDB	Intracellular Signalling Through Adenosine Receptor A2a and Adenosine	0.00347189	0.015973	1	n/a
SMPDB	Intracellular Signalling Through Adenosine Receptor A2b and Adenosine	0.00347189	0.015973	1	n/a
PID	PDGFR-beta signaling	0.00357331	0.0162219	1	n/a
WikiPathways	Vitamin D Receptor	0.00356764	0.0162499	1	n/a
WikiPathways	Adipogenesis	0.00382012	0.0172851	1	n/a
WikiPathways	IL-5 Signaling	0.00401925	0.0177183	1	n/a
Spike	p53 Signaling Network	0.00408402	0.0179461	1	n/a
BioCarta	antigen processing and presentation	0.0040088	0.0180792	1	n/a
BioCarta	il 3 signaling	0.0040088	0.0180792	1	n/a
BioCarta	tnfr2 signaling	0.0040088	0.0180792	1	n/a
REACTOME	Interleukin-2 signaling	0.0040088	0.0180792	1	n/a
REACTOME	Interleukin-35 Signalling	0.0040088	0.0180792	1	n/a
SignaLink2.0	JAK/STAT(non-core)	0.0040088	0.0180792	1	n/a
WikiPathways	IL-10 Anti-inflammatory Signaling Pathway	0.0040088	0.0180792	1	n/a
IPAVS	acute_Myeloid_leukemia_Signaling	0.00426736	0.0186919	1	n/a
NetPath	Gastrin	0.00431153	0.0188252	1	n/a
REACTOME	Signaling by FGFR in disease	0.00431153	0.0188252	1	n/a
SIGNOR2.0	SIGNOR-TCA	0.00431153	0.0188252	1	n/a
REACTOME	Death Receptor Signalling	0.00449019	0.0194197	1	n/a
PID	IFN-gamma	0.0046163	0.0199024	1	n/a
SMPDB	Fc Epsilon Receptor I Signaling in Mast Cells	0.0046163	0.0199024	1	n/a
WikiPathways	IL-2 Signaling	0.0046163	0.0199024	1	n/a
WikiPathways	TNF related weak inducer of apoptosis (TWEAK) Signaling	0.0046163	0.0199024	1	n/a
BioCarta	the 41bb-dependent immune response	0.00471293	0.0200665	1	n/a
REACTOME	Growth hormone receptor signaling	0.00471293	0.0200665	1	n/a
REACTOME	NF-kB is activated and signals survival	0.00471293	0.0200665	1	n/a
WikiPathways	Mammary gland development pathway - Puberty (Stage 2 of 4)	0.00471293	0.0200665	1	n/a
WikiPathways	Osteopontin Signaling	0.00471293	0.0200665	1	n/a
WikiPathways	ncRNAs involved in STAT3 signaling in hepatocellular carcinoma	0.00471293	0.0200665	1	n/a
KEGG	Salmonella infection	0.00505603	0.0211336	1	n/a
ACSN2	TCR_SIGNALING	0.00510569	0.0212763	1	n/a
PharmGKB	Tacrolimus_Cyclosporine_Pathway_Pharmacodynamics	0.00526428	0.0218707	1	n/a
WikiPathways	Interleukin-11 Signaling	0.00526428	0.0218707	1	n/a
REACTOME	Toll Like Receptor 3 (TLR3) Cascade	0.00548474	0.0223797	1	n/a
BioCarta	chaperones modulate interferon signaling	0.0054696	0.0225868	1	n/a
BioCarta	il 2 signaling	0.0054696	0.0225868	1	n/a
PID	IL5-mediated signaling events	0.0054696	0.0225868	1	n/a
REACTOME	MAP3K8 (TPL2)-dependent MAPK1/3 activation	0.0054696	0.0225868	1	n/a
WikiPathways	Androgen receptor signaling	0.005708	0.0232216	1	n/a
PID	TNF receptor signaling pathway	0.00596437	0.0240504	1	n/a
REACTOME	Interleukin-3, Interleukin-5 and GM-CSF signaling	0.00596437	0.0240504	1	n/a
REACTOME	MyD88:MAL(TIRAP) cascade initiated on plasma membrane	0.00593727	0.0240828	1	n/a
REACTOME	Toll Like Receptor TLR6:TLR2 Cascade	0.00593727	0.0240828	1	n/a
REACTOME	CLEC7A (Dectin-1) signaling	0.00617244	0.0247439	1	n/a
ACSN2	EMT_REGULATORS	0.0063545	0.0248915	1	n/a
IPAVS	EGF_receptor_transactivation_in_Cardiac_Hypertrophy	0.00633408	0.0249541	1	n/a
REACTOME	Interleukin-12 signaling	0.00633408	0.0249541	1	n/a
REACTOME	MyD88-independent TLR4 cascade	0.00641376	0.025052	1	n/a
REACTOME	TRIF(TICAM1)-mediated TLR4 signaling	0.00641376	0.025052	1	n/a
BioCarta	double stranded rna induced gene expression	0.00627817	0.0250944	1	n/a
BioCarta	il 4 signaling	0.00627817	0.0250944	1	n/a
BioCarta	il-7 signal transduction	0.00627817	0.0250944	1	n/a
BioCarta	il12 and stat4 dependent signaling pathway in th1 development	0.00627817	0.0250944	1	n/a
BioCarta	pten dependent cell cycle arrest and apoptosis	0.00627817	0.0250944	1	n/a
Panther_Pathway	CCKR_signaling_map	0.00661894	0.025707	1	n/a
REACTOME	Toll Like Receptor 2 (TLR2) Cascade	0.00666154	0.0257994	1	n/a
REACTOME	Toll Like Receptor TLR1:TLR2 Cascade	0.00666154	0.0257994	1	n/a
REACTOME	Toll-like Receptor Cascades	0.00680747	0.0262164	1	n/a
REACTOME	MAPK family signaling cascades	0.00696304	0.0267404	1	n/a
KEGG	Amoebiasis	0.00717541	0.0271005	1	n/a
KEGG	MicroRNAs in cancer	0.00719589	0.0271032	1	n/a
EHMN	Glycosphingolipid biosynthesis - neolactoseries	0.00713766	0.0271073	1	n/a
REACTOME	p75NTR signals via NF-kB	0.00713766	0.0271073	1	n/a
ACSN2	TNF_RESPONSE	0.00711426	0.0272448	1	n/a
WikiPathways	IL-3 Signaling	0.00711426	0.0272448	1	n/a
WikiPathways	Structural Pathway of Interleukin 1 (IL-1)	0.00711426	0.0272448	1	n/a
WikiPathways	Integrated Breast Cancer	0.00739576	0.0277797	1	n/a
KEGG	Prostate cancer	0.00771486	0.0288991	1	n/a
REACTOME	Diseases of signal transduction	0.00792526	0.0296064	1	n/a
NetPath	IL3	0.00794904	0.0296145	1	n/a
REACTOME	IL-6-type cytokine receptor ligand interactions	0.00804704	0.0296572	1	n/a
WikiPathways	Leptin Insulin Overlap	0.00804704	0.0296572	1	n/a
REACTOME	Interleukin-1 signaling	0.00799449	0.0297031	1	n/a
REACTOME	PTEN Loss of Function in Cancer	0.00803913	0.0297882	1	n/a
REACTOME	The AIM2 inflammasome	0.00803913	0.0297882	1	n/a
KEGG	AGE-RAGE signaling pathway in diabetic complications	0.00828053	0.0303546	1	n/a
ACSN2	ANTIOXIDANT_RESPONSE	0.00845387	0.0309073	1	n/a
REACTOME	Class I MHC mediated antigen processing & presentation	0.00858525	0.0313042	1	n/a
BioCarta	hiv-1 nef: negative effector of fas and tnf	0.00883911	0.0321443	1	n/a
WikiPathways	Apoptosis-related network due to altered Notch3 in ovarian cancer	0.00883911	0.0321443	1	n/a
ACSN2	MIRNA_TF_IMMUNOSTIMULATORY	0.00900581	0.0325777	1	n/a
PID	RAC1 signaling	0.00930515	0.033572	1	n/a
WikiPathways	TGF-beta Receptor Signaling	0.00930515	0.033572	1	n/a
REACTOME	Deubiquitination	0.00967356	0.0347185	1	n/a
ACSN2	PI3K_AKT_MTOR	0.0100166	0.0348547	1	n/a
REACTOME	Signaling by the B Cell Receptor (BCR)	0.0098567	0.0349187	1	n/a
WikiPathways	EGF/EGFR Signaling	0.0098567	0.0349187	1	n/a
KEGG	Legionellosis	0.00978532	0.0350279	1	n/a
REACTOME	Signaling by PDGF	0.00978532	0.0350279	1	n/a
WikiPathways	Hematopoietic Stem Cell Differentiation	0.00978532	0.0350279	1	n/a
WikiPathways	RANKL/RANK (Receptor activator of NFKB (ligand)) Signaling	0.00978532	0.0350279	1	n/a
BioCarta	gata3 participate in activating the th2 cytokine genes expression	0.0100128	0.0352893	1	n/a
WikiPathways	Apoptosis Modulation by HSP70	0.0100128	0.0352893	1	n/a
WikiPathways	Cell Differentiation - Index expanded	0.0100128	0.0352893	1	n/a
WikiPathways	Extracellular vesicles in the crosstalk of cardiac cells	0.0100128	0.0352893	1	n/a
stke	G alpha q Pathway	0.0100128	0.0352893	1	n/a
KEGG	Insulin resistance	0.0108135	0.0375324	1	n/a
REACTOME	Inflammasomes	0.0110677	0.0383177	1	n/a
WikiPathways	DNA Damage Response (only ATM dependent)	0.0118789	0.0410226	1	n/a
WikiPathways	VEGFA-VEGFR2 Signaling	0.0119127	0.041036	1	n/a
REACTOME	Interleukin-37 signaling	0.012169	0.0418138	1	n/a
REACTOME	Unblocking of NMDA receptors, glutamate binding and activation	0.012169	0.0418138	1	n/a
SIGNOR2.0	SIGNOR-IL6	0.012169	0.0418138	1	n/a
REACTOME	MAPK1/MAPK3 signaling	0.0123794	0.0422193	1	n/a
BioCarta	inhibition of cellular proliferation by gleevec	0.0133164	0.0453022	1	n/a
BioCarta	ras-independent pathway in nk cell-mediated cytotoxicity	0.0133164	0.0453022	1	n/a
IPAVS	Role_of_PTEN_in_the_myocardial_response_to_pathological_biomechanical_stress	0.0133164	0.0453022	1	n/a
REACTOME	Regulation of IFNA signaling	0.0133164	0.0453022	1	n/a
REACTOME	Transcriptional regulation of pluripotent stem cells	0.0133164	0.0453022	1	n/a
NetPath	TCR	0.0136019	0.0454834	1	n/a
NetPath	Leptin	0.0135487	0.0455276	1	n/a
REACTOME	Cytosolic sensors of pathogen-associated DNA	0.0135487	0.0455276	1	n/a
Panther_Pathway	EGF_receptor_signaling	0.0138005	0.0460352	1	n/a
PID	LPA receptor mediated events	0.0141446	0.0470686	1	n/a
stke	Interleukin 1 (IL-1) Pathway	0.0141446	0.0470686	1	n/a
BioCarta	growth hormone signaling	0.014509	0.0480479	1	n/a
NetPath	IL11	0.014509	0.0480479	1	n/a
WikiPathways	Estrogen signaling	0.014509	0.0480479	1	n/a
eod

## Sheet: Supplemental Table 2
Pathway.Source	Pathway.Name	term	immune_class
systems-biology.org	beta_cell_v2.3	BETA-CELL-V2-3	Th2
systems-biology.org	Toll-Like_receptor_signaling_network	TLR	innate
KEGG	NOD-like receptor signaling	NOD-LIKE-RECEPTOR	innate
REACTOME	Inflammasomes	INFLAMMASOMES	innate
REACTOME	Nucleotide-binding domain, leucine rich repeat containing receptor (NLR) signaling	CONTAINING-RECEPTOR	innate
REACTOME	The AIM2 inflammasome	AIM2	innate
WikiPathways	Nucleotide-binding Oligomerization Domain (NOD)	NOD	innate
INOH	EPO signaling	EPO	cytokine
ACSN2	TCR_SIGNALING	TCR	adaptive
INOH	IL-7 signaling	IL7	cytokine
KEGG	Necroptosis	NECROPTOSIS	innate
PID	BCR signaling	BCR	ANTIGEN_PRESENTATION
PID	BCR signaling	BCR	Th2
PID	IFN-gamma	IFN-GAMMA	cytokine
PID	IFN-gamma	IFN-GAMMA	Th1
REACTOME	HSF1-dependent transactivation	TRANSACTIVATION	cytokine
REACTOME	Interferon gamma signaling	IFN-GAMMA-SIGNALING	cytokine
REACTOME	Interferon gamma signaling	IFN-GAMMA-SIGNALING	Th1
REACTOME	Interferon Signaling	IFN	cytokine
systems-biology.org	Macrophage_Map_Update_ver2_re	MACROPHAGE	innate
KEGG	NF-kappa B signaling	KAPPA-B-SIGNALING	cytokine
KEGG	NF-kappa B signaling	NF	innate
REACTOME	TNFR2 non-canonical NF-kB	KB	cytokine
REACTOME	TNFR2 non-canonical NF-kB	NF	innate
KEGG	Human immunodeficiency virus 1 infection	IMMUNODEFICIENCY	stimulus
PID	CXCR4-mediated signaling events	CXCR4-MEDIATED	chemokine
REACTOME	Interleukin-12 family signaling	IL12	cytokine
REACTOME	Interleukin-12 family signaling	IL12	Th1
REACTOME	Interleukin-12 signaling	IL12	cytokine
REACTOME	Interleukin-12 signaling	IL12	Th1
ACSN2	PI3K_AKT_MTOR	MTOR	adaptive
ACSN2	TNF_RESPONSE	TNF	cytokine
BioCarta	nf-kb signaling	KB	cytokine
BioCarta	nf-kb signaling	NF	innate
BioCarta	nfkb activation by nontypeable hemophilus influenzae	NFKB	innate
BioCarta	toll-like receptor	TLR	innate
INOH	IL-1 NFkB	IL1	cytokine
INOH	IL-1 NFkB	NFKB	innate
INOH	TLR NFkB	NFKB	innate
INOH	TNF	TNF	cytokine
IPAVS	acute_Myeloid_leukemia_Signaling	MYELOID	innate
IPAVS	EGF_receptor_transactivation_in_Cardiac_Hypertrophy	TRANSACTIVATION	cytokine
IPAVS	GP130_JAK_STAT	GP130	cytokine
IPAVS	GP130_JAK_STAT	JAK	TH17
IPAVS	GP130_JAK_STAT	JAK	TH1
IPAVS	JAK_STAT_pathway_in_postconditioning_ischemia	JAK	TH17
IPAVS	JAK_STAT_pathway_in_postconditioning_ischemia	JAK	TH1
IPAVS	RANK_Singnaling_Pathway_in_Osteoclast_resorption	RANK	cytokine
IPAVS	TWEAK_signaling	TWEAK	cytokine
KEGG	Acute myeloid leukemia	MYELOID	innate
KEGG	Adipocytokine signaling	ADIPOCYTOKINE	cytokine
KEGG	C-type lectin receptor signaling	LECTIN-RECEPTOR	innate
KEGG	Chemokine signaling	CHEMOKINE	chemokine
KEGG	Chronic myeloid leukemia	MYELOID	innate
KEGG	Human T-cell leukemia virus 1 infection	T-CELL	adaptive
KEGG	IL-17 signaling	IL17	Th17
KEGG	mTOR signaling	MTOR	adaptive
KEGG	RIG-I-like receptor signaling	RIG-I-LIKE-RECEPTOR	innate
KEGG	TNF signaling	TNF	cytokine
KEGG	Toll-like receptor signaling	TLR	innate
KEGG	Toxoplasmosis	TOXOPLASMOSIS	cytokine
NetPath	BCR	BCR	ANTIGEN_PRESENTATION
NetPath	BCR	BCR	Th2
NetPath	IL1	IL1	cytokine
NetPath	IL11	IL11	cytokine
NetPath	IL4	IL4	cytokine
NetPath	IL4	IL4	Th2
NetPath	RAGE	RAGE	innate
NetPath	RANKL	RANKL	cytokine
NetPath	TCR	TCR	adaptive
NetPath	TNFalpha	TNF-ALPHA	cytokine
Panther_Pathway	Inflammation_mediated_by_chemokine_and_cytokine_signaling	CHEMOKINE	chemokine
Panther_Pathway	Inflammation_mediated_by_chemokine_and_cytokine_signaling	CYTOKINE	cytokine
Panther_Pathway	PDGF_signaling	PDGF	stimulus
Panther_Pathway	T_cell_activation	T-CELL	adaptive
Panther_Pathway	Toll_receptor_signaling	TOLL-RECEPTOR	innate
PID	Alternative NF-kappaB	NFKB	innate
PID	Canonical NF-kappaB	NFKB	innate
PID	Endogenous TLR signaling	TLR	innate
REACTOME	Adaptive Immune System	ADAPTIVE	adaptive
REACTOME	CLEC7A (Dectin-1) signaling	CLEC7A	innate
REACTOME	DDX58/IFIH1-mediated induction of interferon-alpha/beta	DDX58IFIH1-MEDIATED	innate
REACTOME	DDX58/IFIH1-mediated induction of interferon-alpha/beta	IFN	cytokine
REACTOME	Dectin-1 mediated noncanonical NF-kB signaling	KB	cytokine
REACTOME	Dectin-1 mediated noncanonical NF-kB signaling	NF	innate
REACTOME	Downstream signaling events of B Cell Receptor (BCR)	BCR	ANTIGEN_PRESENTATION
REACTOME	Downstream signaling events of B Cell Receptor (BCR)	BCR	Th2
REACTOME	Downstream TCR signaling	TCR	adaptive
REACTOME	FCERI mediated NF-kB activation	KB	cytokine
REACTOME	FCERI mediated NF-kB activation	NF	innate
REACTOME	Interleukin-1 family signaling	IL1	cytokine
REACTOME	Interleukin-1 signaling	IL1	cytokine
REACTOME	Interleukin-17 signaling	IL17	Th17
REACTOME	MAP3K8 (TPL2)-dependent MAPK1/3 activation	TPL2-DEPENDENT	cytokine
REACTOME	MyD88 cascade initiated on plasma membrane	MYD88	innate
REACTOME	MyD88:MAL(TIRAP) cascade initiated on plasma membrane	MAL	innate
REACTOME	NIK-->noncanonical NF-kB signaling	KB	cytokine
REACTOME	NIK-->noncanonical NF-kB signaling	NF	innate
REACTOME	RIP-mediated NFkB activation via ZBP1	NFKB	innate
REACTOME	Signaling by the B Cell Receptor (BCR)	BCR	ANTIGEN_PRESENTATION
REACTOME	Signaling by the B Cell Receptor (BCR)	BCR	Th2
REACTOME	Signaling by the B Cell Receptor (BCR)	SIGNALING-BCR	innate
REACTOME	TCR signaling	TCR	adaptive
REACTOME	TNF signaling	TNF	cytokine
REACTOME	Toll Like Receptor 2 (TLR2) Cascade	TLR2	innate
REACTOME	Toll Like Receptor 3 (TLR3) Cascade	TLR3	innate
REACTOME	Toll Like Receptor 4 (TLR4) Cascade	TLR4	innate
REACTOME	Toll Like Receptor TLR1:TLR2 Cascade	TLR	innate
REACTOME	Toll Like Receptor TLR6:TLR2 Cascade	TLR	innate
REACTOME	TRAF6 mediated NF-kB activation	KB	cytokine
REACTOME	TRAF6 mediated NF-kB activation	NF	innate
SIGNOR2.0	SIGNOR-IL1R	IL1R	cytokine
SIGNOR2.0	SIGNOR-NFKBC	NFKBC	innate
SIGNOR2.0	SIGNOR-TLR	TLR	innate
WikiPathways	B Cell Receptor Signaling	BCR	ANTIGEN_PRESENTATION
WikiPathways	B Cell Receptor Signaling	BCR	Th2
WikiPathways	Canonical NF-KB	KB	cytokine
WikiPathways	Canonical NF-KB	NF	innate
WikiPathways	Chemokine signaling	CHEMOKINE	chemokine
WikiPathways	EBV LMP1 signaling	LMP1	adaptive
WikiPathways	Fibrin Complement Receptor 3 Signaling	COMPLEMENT-RECEPTOR3	innate
WikiPathways	IL-1 signaling	IL1	cytokine
WikiPathways	IL-4 Signaling	IL4	cytokine
WikiPathways	IL-4 Signaling	IL4	Th2
WikiPathways	Interleukin-11 Signaling	IL11	cytokine
WikiPathways	PDGF	PDGF	stimulus
WikiPathways	Photodynamic therapy-induced NF-kB survival signaling	KB	cytokine
WikiPathways	Photodynamic therapy-induced NF-kB survival signaling	NF	innate
WikiPathways	RANKL/RANK (Receptor activator of NFKB (ligand)) Signaling	NFKB	innate
WikiPathways	RANKL/RANK (Receptor activator of NFKB (ligand)) Signaling	RANKL-RANK-RECEPTOR-ACTIVATOR	cytokine
WikiPathways	Regulation of toll-like receptor signaling	TLR	innate
WikiPathways	RIG-I-like Receptor Signaling	RIG-I-LIKE-RECEPTOR	innate
WikiPathways	Structural Pathway of Interleukin 1 (IL-1)	IL1	cytokine
WikiPathways	Supression of HMGB1 mediated inflammation by THBD	HMGB1-MEDIATED	innate
WikiPathways	T-Cell antigen Receptor (TCR) Signaling	T-CELL	adaptive
WikiPathways	T-Cell antigen Receptor (TCR) pathway during Staphylococcus aureus infection	T-CELL	adaptive
WikiPathways	TNF alpha Signaling	TNF-ALPHA	cytokine
WikiPathways	Toll-like Receptor Signaling	TLR	innate
ACSN2	IMMUNOSTIMULATORY_CYTOKINE	CYTOKINE	cytokine
ACSN2	IMMUNOSTIMULATORY_CYTOKINE	IMMUNOSTIMULATORY	stimulus
ACSN2	IMMUNOSTIMULATORY_CYTOKINE_EXPRESSION	IMMUNOSTIMULATORY	stimulus
INOH	JAK STAT MolecularVariation 1	JAK	TH17
INOH	JAK STAT MolecularVariation 1	JAK	TH1
KEGG	JAK-STAT signaling	JAK	TH17
KEGG	JAK-STAT signaling	JAK	TH1
PID	AP-1 transcription factor network	AP1	cytokine
PID	GMCSF-mediated signaling events	GMCSF-MEDIATED	cytokine
REACTOME	Interleukin-10 signaling	IL10	cytokine
REACTOME	Interleukin-10 signaling	IL10	Th2
REACTOME	Interleukin-2 family signaling	IL2	cytokine
REACTOME	Interleukin-2 family signaling	IL2	Th1
PharmGKB	Peginterferon_alpha_2a_Peginterferon_alpha_2b_Pathway_Hepatocyte_Pharmacodynamics	PEG-IFN	innate
REACTOME	TRAF3-dependent IRF activation	IRF	cytokine
REACTOME	TRAF6 mediated IRF7 activation	IRF7	cytokine
ACSN2	MIRNA_TF_IMMUNOSTIMULATORY	IMMUNOSTIMULATORY	stimulus
NetPath	IL2	IL2	cytokine
NetPath	IL2	IL2	Th1
NetPath	TGF_beta_Receptor	TGF-BETA-RECEPTOR	cytokine
PID	IL4-mediated signaling events	IL4-MEDIATED	cytokine
PID	IL4-mediated signaling events	IL4-MEDIATED	Th2
PID	IL12-mediated signaling events	IL12-MEDIATED	cytokine
PID	IL12-mediated signaling events	IL12-MEDIATED	Th1
PID	IL2 signaling events mediated by STAT5	IL2-MEDIATED	cytokine
PID	IL2 signaling events mediated by STAT5	IL2-MEDIATED	Th1
PID	IL2 signaling events mediated by STAT5	STAT5	TH1
PID	IL2 signaling events mediated by STAT5	STAT5	TH17
PharmGKB	Tacrolimus_Cyclosporine_Pathway_Pharmacodynamics	CYCLOSPORINE	stimulus
PharmGKB	Tacrolimus_Cyclosporine_Pathway_Pharmacodynamics	CYCLOSPORINE	adaptive
WikiPathways	Type II interferon signaling (IFNG)	IFN	cytokine
WikiPathways	Type II interferon signaling (IFNG)	IFNG	Th1
BioCarta	il 4 signaling	IL4	cytokine
BioCarta	il 4 signaling	IL4	Th2
BioCarta	the co-stimulatory signal during t-cell activation	T-CELL	adaptive
KEGG	Inflammatory bowel disease (IBD)	INFLAMMATORY	innate
PID	IL12 signaling mediated by STAT4	IL12-MEDIATED	cytokine
PID	IL12 signaling mediated by STAT4	IL12-MEDIATED	Th1
PID	IL12 signaling mediated by STAT4	STAT4	TH1
PID	IL12 signaling mediated by STAT4	STAT4	TH17
INOH	IFN gamma signaling	IFN-GAMMA	cytokine
INOH	IFN gamma signaling	IFN-GAMMA	Th1
INOH	JAK STAT MolecularVariation 2	JAK	TH17
INOH	JAK STAT MolecularVariation 2	JAK	TH1
Panther_Pathway	Interferon_gamma_signaling	IFN-GAMMA-SIGNALING	cytokine
Panther_Pathway	Interferon_gamma_signaling	IFN-GAMMA-SIGNALING	Th1
REACTOME	Regulation of IFNG signaling	IFNG	cytokine
REACTOME	Regulation of IFNG signaling	IFNG	Th1
stke	Toll-Like Receptor Pathway	TLR	innate
REACTOME	Interleukin-20 family signaling	IL20	cytokine
WikiPathways	Type III interferon signaling	IFN	cytokine
PID	IL2-mediated signaling events	IL2-MEDIATED	cytokine
PID	IL2-mediated signaling events	IL2-MEDIATED	Th1
INOH	IL-12 signaling	IL12	cytokine
INOH	IL-12 signaling	IL12	Th1
INOH	IL-23 signaling	IL23	TH1
INOH	IL-23 signaling	IL23	TH17
KEGG	Legionellosis	LEGIONELLOSIS	innate
PID	IL23-mediated signaling events	IL23-MEDIATED	TH1
PID	IL23-mediated signaling events	IL23-MEDIATED	TH17
PID	IL27-mediated signaling events	IL27-MEDIATED	Th1
REACTOME	Interleukin-23 signaling	IL23	TH1
REACTOME	Interleukin-23 signaling	IL23	TH17
ACSN2	IMMUNOSUPPRESSIVE_CYTOKINE	CYTOKINE	cytokine
ACSN2	IMMUNOSUPPRESSIVE_CYTOKINE	IMMUNOSUPPRESSIVE	stimulus
INOH	IL-13 signaling	IL13	cytokine
INOH	IL-13 signaling	IL13	Th2
REACTOME	Interleukin-18 signaling	IL18	cytokine
REACTOME	Interleukin-18 signaling	IL18	Th1
stke	Interleukin 13 (IL-13) Pathway	IL13	cytokine
stke	Interleukin 13 (IL-13) Pathway	IL13	Th2
REACTOME	Interleukin-6 family signaling	IL6	cytokine
REACTOME	Interleukin-6 family signaling	IL6	Th17
BioCarta	the 41bb-dependent immune response	THE41BB-DEPENDENT	cytokine
INOH	IL-4 signaling	IL4	cytokine
INOH	IL-4 signaling	IL4	Th2
stke	Interleukin 4 (IL-4) Pathway	IL4	cytokine
stke	Interleukin 4 (IL-4) Pathway	IL4	Th2
WikiPathways	Inflammatory Response	INFLAMMATORY	innate
ACSN2	MIRNA_TF_IMMUNOSUPPRESSIVE	IMMUNOSUPPRESSIVE	stimulus
REACTOME	Interferon alpha/beta signaling	IFN	cytokine
WikiPathways	Prion disease	PRION	innate
ACSN2	IMMUNOSTIMULATORY_CORE	IMMUNOSTIMULATORY	stimulus
KEGG	Prolactin signaling	PROLACTIN	cytokine
NetPath	IL3	IL3	cytokine
NetPath	IL5	IL5	cytokine
NetPath	IL5	IL5	Th2
NetPath	IL6	IL6	cytokine
NetPath	IL6	IL6	Th17
NetPath	Prolactin	PROLACTIN	cytokine
NetPath	TSLP	TSLP	ANTIGEN_PRESENTATION
NetPath	TWEAK	TWEAK	cytokine
PID	Atypical NF-kappaB	NFKB	innate
PID	CD40/CD40L signaling	CD40CD40L	ANTIGEN_PRESENTATION
PID	EPO signaling	EPO	cytokine
PID	IL2 signaling events mediated by PI3K	IL2-MEDIATED	cytokine
PID	IL2 signaling events mediated by PI3K	IL2-MEDIATED	Th1
REACTOME	The NLRP3 inflammasome	INFLAMMASOME	innate
stke	Interleukin 1 (IL-1) Pathway	IL1	cytokine
stke	Tumor Necrosis Factor Pathway	NECROSIS-FACTOR	innate
WikiPathways	IL17 signaling	IL17	Th17
WikiPathways	Interleukin-1 Induced Activation of NF-kappa-B	NF	innate
WikiPathways	Prolactin Signaling	PROLACTIN	cytokine
WikiPathways	Simplified Depiction of MYD88 Distinct Input-Output	MYD88	innate
WikiPathways	TGF-beta Receptor Signaling	TGF-BETA-RECEPTOR	cytokine
WikiPathways	Thymic Stromal LymphoPoietin (TSLP) Signaling	LYMPHOPOIETIN	cytokine
WikiPathways	Thymic Stromal LymphoPoietin (TSLP) Signaling	THYMIC	adaptive
WikiPathways	Thymic Stromal LymphoPoietin (TSLP) Signaling	TSLP	ANTIGEN_PRESENTATION
BioCarta	cd40l signaling	CD40L	ANTIGEN_PRESENTATION
BioCarta	tnfr2 signaling	TNFR2	cytokine
WikiPathways	Focal Adhesion-PI3K-Akt-mTOR-signaling	MTOR	adaptive
INOH	IL-1 JNK	IL1	cytokine
INOH	IL-1 p38	IL1	cytokine
INOH	TLR JNK	TLR	innate
INOH	TLR p38	TLR	innate
REACTOME	SCF(Skp2)-mediated degradation of p27/p21	SCF	cytokine
BioCarta	mtor signaling	MTOR	adaptive
PID	PDGFR-beta signaling	PDGFR-BETA	stimulus
IPAVS	ANG_II_and_JAK_STAT_interactions_in_mediating_cardiac_myocyte_function	JAK	TH17
IPAVS	ANG_II_and_JAK_STAT_interactions_in_mediating_cardiac_myocyte_function	JAK	TH1
REACTOME	Interleukin-37 signaling	IL37	cytokine
WikiPathways	Interferon type I signaling	IFN-TYPE1	cytokine
WikiPathways	Kit receptor signaling	KIT-RECEPTOR	cytokine
NetPath	KitReceptor	KITRECEPTOR	cytokine
Panther_Pathway	JAK_STAT_signaling	JAK	TH17
Panther_Pathway	JAK_STAT_signaling	JAK	TH1
REACTOME	Interleukin-7 signaling	IL7	cytokine
SIGNOR2.0	SIGNOR-IL6	IL6	cytokine
SIGNOR2.0	SIGNOR-IL6	IL6	Th17
WikiPathways	EPO Receptor Signaling	EPO-RECEPTOR	cytokine
BioCarta	ifn alpha signaling	IFN-ALPHA	cytokine
INOH	IFN alpha signaling	IFN-ALPHA	cytokine
REACTOME	Regulation of IFNA signaling	IFNA	cytokine
stke	Type I Interferon (alpha/beta IFN) Pathway	IFN	cytokine
ACSN2	INFLAMMATORY_SIGNALING	INFLAMMATORY	innate
BioCarta	il 6 signaling	IL6	cytokine
BioCarta	il 6 signaling	IL6	Th17
BioCarta	il22 soluble receptor signaling	IL22	cytokine
BioCarta	il22 soluble receptor signaling	IL22	Th17
BioCarta	pdgf signaling	PDGF	stimulus
BioCarta	stat3 signaling	STAT3	TH1
BioCarta	stat3 signaling	STAT3	TH17
BioCarta	tpo signaling	TPO	cytokine
INOH	IL-10 signaling	IL10	cytokine
INOH	IL-10 signaling	IL10	Th2
INOH	IL-6 signaling	IL6	cytokine
INOH	IL-6 signaling	IL6	Th17
INOH	TPO signaling	TPO	cytokine
IPAVS	Cross_talk_between_the_PI3K_Akt_and_JAK_STAT_pathways_in_acute_opioid_induced_cardioprotection	JAK	TH17
IPAVS	Cross_talk_between_the_PI3K_Akt_and_JAK_STAT_pathways_in_acute_opioid_induced_cardioprotection	JAK	TH1
IPAVS	STAT_signaling	STAT	TH1
IPAVS	STAT_signaling	STAT	TH17
NetPath	IL-7	IL7	cytokine
NetPath	IL9	IL9	cytokine
NetPath	IL9	IL9	Th2
REACTOME	Interleukin-15 signaling	IL15	cytokine
REACTOME	Interleukin-21 signaling	IL21	Th1
REACTOME	Interleukin-21 signaling	IL21	Th17
REACTOME	Interleukin-21 signaling	IL21	cytokine
REACTOME	Interleukin-27 signaling	IL27	cytokine
REACTOME	Interleukin-35 Signalling	IL35	cytokine
REACTOME	Interleukin-6 signaling	IL6	cytokine
REACTOME	Interleukin-6 signaling	IL6	Th17
REACTOME	Interleukin-9 signaling	IL9	cytokine
REACTOME	Interleukin-9 signaling	IL9	Th2
REACTOME	Signaling by PDGF	PDGF	stimulus
REACTOME	Signaling by SCF-KIT	KIT	cytokine
stke	STAT3 Pathway	STAT3	TH1
stke	STAT3 Pathway	STAT3	TH17
WikiPathways	IL-2 Signaling	IL2	cytokine
WikiPathways	IL-2 Signaling	IL2	Th1
WikiPathways	IL-3 Signaling	IL3	cytokine
WikiPathways	IL-5 Signaling	IL5	cytokine
WikiPathways	IL-5 Signaling	IL5	Th2
WikiPathways	IL-6 signaling	IL6	cytokine
WikiPathways	IL-6 signaling	IL6	Th17
WikiPathways	IL-7 Signaling	IL7	cytokine
WikiPathways	IL-9 Signaling	IL9	cytokine
WikiPathways	IL-9 Signaling	IL9	Th2
WikiPathways	PDGFR-beta	PDGFR-BETA	stimulus
BioCarta	epo signaling	EPO	cytokine
BioCarta	il 2 signaling	IL2	cytokine
BioCarta	il 2 signaling	IL2	Th1
BioCarta	il 3 signaling	IL3	cytokine
BioCarta	il-7 signal transduction	IL7	cytokine
INOH	IL-2 signaling	IL2	cytokine
INOH	IL-2 signaling	IL2	Th1
INOH	IL-3 signaling	IL3	cytokine
INOH	IL-5 signaling	IL5	cytokine
INOH	IL-5 signaling	IL5	Th2
INOH	PDGF	PDGF	stimulus
PID	IL5-mediated signaling events	IL5-MEDIATED	cytokine
PID	IL5-mediated signaling events	IL5-MEDIATED	Th2
REACTOME	Interleukin-2 signaling	IL2	cytokine
REACTOME	Interleukin-2 signaling	IL2	Th1
PID	TGF-beta receptor signaling	TGF-BETA-RECEPTOR	cytokine

## Sheet: Supplemental Table 3
Gene.Symbol	Pathway.Source	Pathway.Name	term	immune_class
ADRA1B	systems-biology.org	beta_cell_v2.3	BETA-CELL-V2-3	Th2
ADRA1B	systems-biology.org	Toll-Like_receptor_signaling_network	TLR	innate
AIM2	KEGG	NOD-like receptor signaling	NOD-LIKE-RECEPTOR	innate
AIM2	REACTOME	Inflammasomes	INFLAMMASOMES	innate
AIM2	REACTOME	Nucleotide-binding domain, leucine rich repeat containing receptor (NLR) signaling	CONTAINING-RECEPTOR	innate
AIM2	REACTOME	The AIM2 inflammasome	AIM2	innate
AIM2	WikiPathways	Nucleotide-binding Oligomerization Domain (NOD)	NOD	innate
CAMK2G	INOH	EPO signaling	EPO	cytokine
CAMK2G	ACSN2	TCR_SIGNALING	TCR	adaptive
CAMK2G	INOH	IL-7 signaling	IL7	cytokine
CAMK2G	KEGG	Necroptosis	NECROPTOSIS	innate
CAMK2G	PID	BCR signaling	BCR	ANTIGEN_PRESENTATION
CAMK2G	PID	BCR signaling	BCR	Th2
CAMK2G	PID	IFN-gamma	IFN-GAMMA	cytokine
CAMK2G	PID	IFN-gamma	IFN-GAMMA	Th1
CAMK2G	REACTOME	HSF1-dependent transactivation	TRANSACTIVATION	cytokine
CAMK2G	REACTOME	Interferon gamma signaling	IFN-GAMMA-SIGNALING	cytokine
CAMK2G	REACTOME	Interferon gamma signaling	IFN-GAMMA-SIGNALING	Th1
CAMK2G	REACTOME	Interferon Signaling	IFN	cytokine
CAMK2G	systems-biology.org	beta_cell_v2.3	BETA-CELL-V2-3	Th2
CAMK2G	systems-biology.org	Macrophage_Map_Update_ver2_re	MACROPHAGE	innate
CAMK2G	systems-biology.org	Toll-Like_receptor_signaling_network	TLR	innate
CARD14	KEGG	NF-kappa B signaling	KAPPA-B-SIGNALING	cytokine
CARD14	KEGG	NF-kappa B signaling	NF	innate
CARD6	KEGG	NOD-like receptor signaling	NOD-LIKE-RECEPTOR	innate
CARD6	WikiPathways	Nucleotide-binding Oligomerization Domain (NOD)	NOD	innate
CARM1	systems-biology.org	Macrophage_Map_Update_ver2_re	MACROPHAGE	innate
CASR	KEGG	NOD-like receptor signaling	NOD-LIKE-RECEPTOR	innate
CASR	systems-biology.org	beta_cell_v2.3	BETA-CELL-V2-3	Th2
CD27	REACTOME	TNFR2 non-canonical NF-kB	KB	cytokine
CD27	REACTOME	TNFR2 non-canonical NF-kB	NF	innate
CFL1	ACSN2	TCR_SIGNALING	TCR	adaptive
CFL1	KEGG	Human immunodeficiency virus 1 infection	IMMUNODEFICIENCY	stimulus
CFL1	PID	CXCR4-mediated signaling events	CXCR4-MEDIATED	chemokine
CFL1	REACTOME	Interleukin-12 family signaling	IL12	cytokine
CFL1	REACTOME	Interleukin-12 family signaling	IL12	Th1
CFL1	REACTOME	Interleukin-12 signaling	IL12	cytokine
CFL1	REACTOME	Interleukin-12 signaling	IL12	Th1
CHUK	ACSN2	PI3K_AKT_MTOR	MTOR	adaptive
CHUK	ACSN2	TNF_RESPONSE	TNF	cytokine
CHUK	BioCarta	nf-kb signaling	KB	cytokine
CHUK	BioCarta	nf-kb signaling	NF	innate
CHUK	BioCarta	nfkb activation by nontypeable hemophilus influenzae	NFKB	innate
CHUK	BioCarta	toll-like receptor	TLR	innate
CHUK	INOH	EPO signaling	EPO	cytokine
CHUK	INOH	IL-1 NFkB	IL1	cytokine
CHUK	INOH	IL-1 NFkB	NFKB	innate
CHUK	INOH	IL-7 signaling	IL7	cytokine
CHUK	INOH	TLR NFkB	NFKB	innate
CHUK	INOH	TNF	TNF	cytokine
CHUK	IPAVS	acute_Myeloid_leukemia_Signaling	MYELOID	innate
CHUK	IPAVS	EGF_receptor_transactivation_in_Cardiac_Hypertrophy	TRANSACTIVATION	cytokine
CHUK	IPAVS	GP130_JAK_STAT	GP130	cytokine
CHUK	IPAVS	GP130_JAK_STAT	JAK	TH17
CHUK	IPAVS	GP130_JAK_STAT	JAK	TH1
CHUK	IPAVS	JAK_STAT_pathway_in_postconditioning_ischemia	JAK	TH17
CHUK	IPAVS	JAK_STAT_pathway_in_postconditioning_ischemia	JAK	TH1
CHUK	IPAVS	RANK_Singnaling_Pathway_in_Osteoclast_resorption	RANK	cytokine
CHUK	IPAVS	TWEAK_signaling	TWEAK	cytokine
CHUK	KEGG	Acute myeloid leukemia	MYELOID	innate
CHUK	KEGG	Adipocytokine signaling	ADIPOCYTOKINE	cytokine
CHUK	KEGG	C-type lectin receptor signaling	LECTIN-RECEPTOR	innate
CHUK	KEGG	Chemokine signaling	CHEMOKINE	chemokine
CHUK	KEGG	Chronic myeloid leukemia	MYELOID	innate
CHUK	KEGG	Human immunodeficiency virus 1 infection	IMMUNODEFICIENCY	stimulus
CHUK	KEGG	Human T-cell leukemia virus 1 infection	T-CELL	adaptive
CHUK	KEGG	IL-17 signaling	IL17	Th17
CHUK	KEGG	mTOR signaling	MTOR	adaptive
CHUK	KEGG	NF-kappa B signaling	KAPPA-B-SIGNALING	cytokine
CHUK	KEGG	NF-kappa B signaling	NF	innate
CHUK	KEGG	NOD-like receptor signaling	NOD-LIKE-RECEPTOR	innate
CHUK	KEGG	RIG-I-like receptor signaling	RIG-I-LIKE-RECEPTOR	innate
CHUK	KEGG	TNF signaling	TNF	cytokine
CHUK	KEGG	Toll-like receptor signaling	TLR	innate
CHUK	KEGG	Toxoplasmosis	TOXOPLASMOSIS	cytokine
CHUK	NetPath	BCR	BCR	ANTIGEN_PRESENTATION
CHUK	NetPath	BCR	BCR	Th2
CHUK	NetPath	IL1	IL1	cytokine
CHUK	NetPath	IL11	IL11	cytokine
CHUK	NetPath	IL4	IL4	cytokine
CHUK	NetPath	IL4	IL4	Th2
CHUK	NetPath	RAGE	RAGE	innate
CHUK	NetPath	RANKL	RANKL	cytokine
CHUK	NetPath	TCR	TCR	adaptive
CHUK	NetPath	TNFalpha	TNF-ALPHA	cytokine
CHUK	Panther_Pathway	Inflammation_mediated_by_chemokine_and_cytokine_signaling	CHEMOKINE	chemokine
CHUK	Panther_Pathway	Inflammation_mediated_by_chemokine_and_cytokine_signaling	CYTOKINE	cytokine
CHUK	Panther_Pathway	PDGF_signaling	PDGF	stimulus
CHUK	Panther_Pathway	T_cell_activation	T-CELL	adaptive
CHUK	Panther_Pathway	Toll_receptor_signaling	TOLL-RECEPTOR	innate
CHUK	PID	Alternative NF-kappaB	NFKB	innate
CHUK	PID	BCR signaling	BCR	ANTIGEN_PRESENTATION
CHUK	PID	BCR signaling	BCR	Th2
CHUK	PID	Canonical NF-kappaB	NFKB	innate
CHUK	PID	Endogenous TLR signaling	TLR	innate
CHUK	REACTOME	Adaptive Immune System	ADAPTIVE	adaptive
CHUK	REACTOME	CLEC7A (Dectin-1) signaling	CLEC7A	innate
CHUK	REACTOME	DDX58/IFIH1-mediated induction of interferon-alpha/beta	DDX58IFIH1-MEDIATED	innate
CHUK	REACTOME	DDX58/IFIH1-mediated induction of interferon-alpha/beta	IFN	cytokine
CHUK	REACTOME	Dectin-1 mediated noncanonical NF-kB signaling	KB	cytokine
CHUK	REACTOME	Dectin-1 mediated noncanonical NF-kB signaling	NF	innate
CHUK	REACTOME	Downstream signaling events of B Cell Receptor (BCR)	BCR	ANTIGEN_PRESENTATION
CHUK	REACTOME	Downstream signaling events of B Cell Receptor (BCR)	BCR	Th2
CHUK	REACTOME	Downstream TCR signaling	TCR	adaptive
CHUK	REACTOME	FCERI mediated NF-kB activation	KB	cytokine
CHUK	REACTOME	FCERI mediated NF-kB activation	NF	innate
CHUK	REACTOME	Interleukin-1 family signaling	IL1	cytokine
CHUK	REACTOME	Interleukin-1 signaling	IL1	cytokine
CHUK	REACTOME	Interleukin-17 signaling	IL17	Th17
CHUK	REACTOME	MAP3K8 (TPL2)-dependent MAPK1/3 activation	TPL2-DEPENDENT	cytokine
CHUK	REACTOME	MyD88 cascade initiated on plasma membrane	MYD88	innate
CHUK	REACTOME	MyD88:MAL(TIRAP) cascade initiated on plasma membrane	MAL	innate
CHUK	REACTOME	NIK-->noncanonical NF-kB signaling	KB	cytokine
CHUK	REACTOME	NIK-->noncanonical NF-kB signaling	NF	innate
CHUK	REACTOME	Nucleotide-binding domain, leucine rich repeat containing receptor (NLR) signaling	CONTAINING-RECEPTOR	innate
CHUK	REACTOME	RIP-mediated NFkB activation via ZBP1	NFKB	innate
CHUK	REACTOME	Signaling by the B Cell Receptor (BCR)	BCR	ANTIGEN_PRESENTATION
CHUK	REACTOME	Signaling by the B Cell Receptor (BCR)	BCR	Th2
CHUK	REACTOME	Signaling by the B Cell Receptor (BCR)	SIGNALING-BCR	innate
CHUK	REACTOME	TCR signaling	TCR	adaptive
CHUK	REACTOME	TNF signaling	TNF	cytokine
CHUK	REACTOME	TNFR2 non-canonical NF-kB	KB	cytokine
CHUK	REACTOME	TNFR2 non-canonical NF-kB	NF	innate
CHUK	REACTOME	Toll Like Receptor 2 (TLR2) Cascade	TLR2	innate
CHUK	REACTOME	Toll Like Receptor 3 (TLR3) Cascade	TLR3	innate
CHUK	REACTOME	Toll Like Receptor 4 (TLR4) Cascade	TLR4	innate
CHUK	REACTOME	Toll Like Receptor TLR1:TLR2 Cascade	TLR	innate
CHUK	REACTOME	Toll Like Receptor TLR6:TLR2 Cascade	TLR	innate
CHUK	REACTOME	TRAF6 mediated NF-kB activation	KB	cytokine
CHUK	REACTOME	TRAF6 mediated NF-kB activation	NF	innate
CHUK	systems-biology.org	beta_cell_v2.3	BETA-CELL-V2-3	Th2
CHUK	systems-biology.org	Macrophage_Map_Update_ver2_re	MACROPHAGE	innate
CHUK	systems-biology.org	Toll-Like_receptor_signaling_network	TLR	innate
CHUK	SIGNOR2.0	SIGNOR-IL1R	IL1R	cytokine
CHUK	SIGNOR2.0	SIGNOR-NFKBC	NFKBC	innate
CHUK	SIGNOR2.0	SIGNOR-TLR	TLR	innate
CHUK	WikiPathways	B Cell Receptor Signaling	BCR	ANTIGEN_PRESENTATION
CHUK	WikiPathways	B Cell Receptor Signaling	BCR	Th2
CHUK	WikiPathways	Canonical NF-KB	KB	cytokine
CHUK	WikiPathways	Canonical NF-KB	NF	innate
CHUK	WikiPathways	Chemokine signaling	CHEMOKINE	chemokine
CHUK	WikiPathways	EBV LMP1 signaling	LMP1	adaptive
CHUK	WikiPathways	Fibrin Complement Receptor 3 Signaling	COMPLEMENT-RECEPTOR3	innate
CHUK	WikiPathways	IL-1 signaling	IL1	cytokine
CHUK	WikiPathways	IL-4 Signaling	IL4	cytokine
CHUK	WikiPathways	IL-4 Signaling	IL4	Th2
CHUK	WikiPathways	Interleukin-11 Signaling	IL11	cytokine
CHUK	WikiPathways	Nucleotide-binding Oligomerization Domain (NOD)	NOD	innate
CHUK	WikiPathways	PDGF	PDGF	stimulus
CHUK	WikiPathways	Photodynamic therapy-induced NF-kB survival signaling	KB	cytokine
CHUK	WikiPathways	Photodynamic therapy-induced NF-kB survival signaling	NF	innate
CHUK	WikiPathways	RANKL/RANK (Receptor activator of NFKB (ligand)) Signaling	NFKB	innate
CHUK	WikiPathways	RANKL/RANK (Receptor activator of NFKB (ligand)) Signaling	RANKL-RANK-RECEPTOR-ACTIVATOR	cytokine
CHUK	WikiPathways	Regulation of toll-like receptor signaling	TLR	innate
CHUK	WikiPathways	RIG-I-like Receptor Signaling	RIG-I-LIKE-RECEPTOR	innate
CHUK	WikiPathways	Structural Pathway of Interleukin 1 (IL-1)	IL1	cytokine
CHUK	WikiPathways	Supression of HMGB1 mediated inflammation by THBD	HMGB1-MEDIATED	innate
CHUK	WikiPathways	T-Cell antigen Receptor (TCR) Signaling	T-CELL	adaptive
CHUK	WikiPathways	T-Cell antigen Receptor (TCR) pathway during Staphylococcus aureus infection	T-CELL	adaptive
CHUK	WikiPathways	TNF alpha Signaling	TNF-ALPHA	cytokine
CHUK	WikiPathways	Toll-like Receptor Signaling	TLR	innate
CSF2	ACSN2	IMMUNOSTIMULATORY_CYTOKINE	CYTOKINE	cytokine
CSF2	ACSN2	IMMUNOSTIMULATORY_CYTOKINE	IMMUNOSTIMULATORY	stimulus
CSF2	ACSN2	IMMUNOSTIMULATORY_CYTOKINE_EXPRESSION	IMMUNOSTIMULATORY	stimulus
CSF2	INOH	JAK STAT MolecularVariation 1	JAK	TH17
CSF2	INOH	JAK STAT MolecularVariation 1	JAK	TH1
CSF2	KEGG	Acute myeloid leukemia	MYELOID	innate
CSF2	KEGG	Human T-cell leukemia virus 1 infection	T-CELL	adaptive
CSF2	KEGG	IL-17 signaling	IL17	Th17
CSF2	KEGG	JAK-STAT signaling	JAK	TH17
CSF2	KEGG	JAK-STAT signaling	JAK	TH1
CSF2	KEGG	TNF signaling	TNF	cytokine
CSF2	PID	AP-1 transcription factor network	AP1	cytokine
CSF2	PID	GMCSF-mediated signaling events	GMCSF-MEDIATED	cytokine
CSF2	REACTOME	Interleukin-10 signaling	IL10	cytokine
CSF2	REACTOME	Interleukin-10 signaling	IL10	Th2
CSF2	REACTOME	Interleukin-2 family signaling	IL2	cytokine
CSF2	REACTOME	Interleukin-2 family signaling	IL2	Th1
CSF2	systems-biology.org	Macrophage_Map_Update_ver2_re	MACROPHAGE	innate
CSF2	WikiPathways	Photodynamic therapy-induced NF-kB survival signaling	KB	cytokine
CSF2	WikiPathways	Photodynamic therapy-induced NF-kB survival signaling	NF	innate
CSF2	WikiPathways	T-Cell antigen Receptor (TCR) pathway during Staphylococcus aureus infection	T-CELL	adaptive
DDX58	KEGG	NF-kappa B signaling	KAPPA-B-SIGNALING	cytokine
DDX58	KEGG	NF-kappa B signaling	NF	innate
DDX58	KEGG	RIG-I-like receptor signaling	RIG-I-LIKE-RECEPTOR	innate
DDX58	PharmGKB	Peginterferon_alpha_2a_Peginterferon_alpha_2b_Pathway_Hepatocyte_Pharmacodynamics	PEG-IFN	innate
DDX58	REACTOME	DDX58/IFIH1-mediated induction of interferon-alpha/beta	DDX58IFIH1-MEDIATED	innate
DDX58	REACTOME	DDX58/IFIH1-mediated induction of interferon-alpha/beta	IFN	cytokine
DDX58	REACTOME	Interferon Signaling	IFN	cytokine
DDX58	REACTOME	TRAF3-dependent IRF activation	IRF	cytokine
DDX58	REACTOME	TRAF6 mediated IRF7 activation	IRF7	cytokine
DDX58	REACTOME	TRAF6 mediated NF-kB activation	KB	cytokine
DDX58	REACTOME	TRAF6 mediated NF-kB activation	NF	innate
DDX58	WikiPathways	RIG-I-like Receptor Signaling	RIG-I-LIKE-RECEPTOR	innate
ELMO1	KEGG	Chemokine signaling	CHEMOKINE	chemokine
ELMO1	NetPath	TCR	TCR	adaptive
ELMO1	WikiPathways	Chemokine signaling	CHEMOKINE	chemokine
ERAP1	REACTOME	Adaptive Immune System	ADAPTIVE	adaptive
ETS1	ACSN2	MIRNA_TF_IMMUNOSTIMULATORY	IMMUNOSTIMULATORY	stimulus
ETS1	KEGG	Human T-cell leukemia virus 1 infection	T-CELL	adaptive
ETS1	NetPath	IL2	IL2	cytokine
ETS1	NetPath	IL2	IL2	Th1
ETS1	NetPath	IL4	IL4	cytokine
ETS1	NetPath	IL4	IL4	Th2
ETS1	NetPath	TGF_beta_Receptor	TGF-BETA-RECEPTOR	cytokine
ETS1	Panther_Pathway	PDGF_signaling	PDGF	stimulus
ETS1	PID	AP-1 transcription factor network	AP1	cytokine
ETS1	PID	BCR signaling	BCR	ANTIGEN_PRESENTATION
ETS1	PID	BCR signaling	BCR	Th2
ETS1	PID	IL4-mediated signaling events	IL4-MEDIATED	cytokine
ETS1	PID	IL4-mediated signaling events	IL4-MEDIATED	Th2
ETS1	WikiPathways	B Cell Receptor Signaling	BCR	ANTIGEN_PRESENTATION
ETS1	WikiPathways	B Cell Receptor Signaling	BCR	Th2
FASLG	ACSN2	PI3K_AKT_MTOR	MTOR	adaptive
FASLG	INOH	JAK STAT MolecularVariation 1	JAK	TH17
FASLG	INOH	JAK STAT MolecularVariation 1	JAK	TH1
FASLG	IPAVS	GP130_JAK_STAT	GP130	cytokine
FASLG	IPAVS	GP130_JAK_STAT	JAK	TH17
FASLG	IPAVS	GP130_JAK_STAT	JAK	TH1
FASLG	IPAVS	JAK_STAT_pathway_in_postconditioning_ischemia	JAK	TH17
FASLG	IPAVS	JAK_STAT_pathway_in_postconditioning_ischemia	JAK	TH1
FASLG	KEGG	Human immunodeficiency virus 1 infection	IMMUNODEFICIENCY	stimulus
FASLG	KEGG	Necroptosis	NECROPTOSIS	innate
FASLG	PID	IL12-mediated signaling events	IL12-MEDIATED	cytokine
FASLG	PID	IL12-mediated signaling events	IL12-MEDIATED	Th1
FASLG	PID	IL2 signaling events mediated by STAT5	IL2-MEDIATED	cytokine
FASLG	PID	IL2 signaling events mediated by STAT5	IL2-MEDIATED	Th1
FASLG	PID	IL2 signaling events mediated by STAT5	STAT5	TH1
FASLG	PID	IL2 signaling events mediated by STAT5	STAT5	TH17
FASLG	systems-biology.org	Toll-Like_receptor_signaling_network	TLR	innate
FASLG	SIGNOR2.0	SIGNOR-NFKBC	NFKBC	innate
FBXL19	REACTOME	Adaptive Immune System	ADAPTIVE	adaptive
FOSL1	KEGG	Human T-cell leukemia virus 1 infection	T-CELL	adaptive
FOSL1	KEGG	IL-17 signaling	IL17	Th17
FOSL1	PharmGKB	Tacrolimus_Cyclosporine_Pathway_Pharmacodynamics	CYCLOSPORINE	stimulus
FOSL1	PharmGKB	Tacrolimus_Cyclosporine_Pathway_Pharmacodynamics	CYCLOSPORINE	adaptive
FOSL1	PID	AP-1 transcription factor network	AP1	cytokine
FOSL1	systems-biology.org	Toll-Like_receptor_signaling_network	TLR	innate
HLA-A	KEGG	Human immunodeficiency virus 1 infection	IMMUNODEFICIENCY	stimulus
HLA-A	KEGG	Human T-cell leukemia virus 1 infection	T-CELL	adaptive
HLA-A	PID	AP-1 transcription factor network	AP1	cytokine
HLA-A	PID	IL12-mediated signaling events	IL12-MEDIATED	cytokine
HLA-A	PID	IL12-mediated signaling events	IL12-MEDIATED	Th1
HLA-A	systems-biology.org	Toll-Like_receptor_signaling_network	TLR	innate
HLA-B	KEGG	Human immunodeficiency virus 1 infection	IMMUNODEFICIENCY	stimulus
HLA-B	KEGG	Human T-cell leukemia virus 1 infection	T-CELL	adaptive
HLA-B	WikiPathways	Type II interferon signaling (IFNG)	IFN	cytokine
HLA-B	WikiPathways	Type II interferon signaling (IFNG)	IFNG	Th1
HLA-C	KEGG	Human immunodeficiency virus 1 infection	IMMUNODEFICIENCY	stimulus
HLA-C	KEGG	Human T-cell leukemia virus 1 infection	T-CELL	adaptive
HLA-DRA	BioCarta	il 4 signaling	IL4	cytokine
HLA-DRA	BioCarta	il 4 signaling	IL4	Th2
HLA-DRA	BioCarta	the co-stimulatory signal during t-cell activation	T-CELL	adaptive
HLA-DRA	KEGG	Human T-cell leukemia virus 1 infection	T-CELL	adaptive
HLA-DRA	KEGG	Inflammatory bowel disease (IBD)	INFLAMMATORY	innate
HLA-DRA	KEGG	Toxoplasmosis	TOXOPLASMOSIS	cytokine
HLA-DRA	PID	CXCR4-mediated signaling events	CXCR4-MEDIATED	chemokine
HLA-DRA	PID	IL12 signaling mediated by STAT4	IL12-MEDIATED	cytokine
HLA-DRA	PID	IL12 signaling mediated by STAT4	IL12-MEDIATED	Th1
HLA-DRA	PID	IL12 signaling mediated by STAT4	STAT4	TH1
HLA-DRA	PID	IL12 signaling mediated by STAT4	STAT4	TH17
HLA-DRA	PID	IL12-mediated signaling events	IL12-MEDIATED	cytokine
HLA-DRA	PID	IL12-mediated signaling events	IL12-MEDIATED	Th1
HLA-DRA	REACTOME	Adaptive Immune System	ADAPTIVE	adaptive
HLA-DRA	REACTOME	Downstream TCR signaling	TCR	adaptive
HLA-DRA	REACTOME	Interferon gamma signaling	IFN-GAMMA-SIGNALING	cytokine
HLA-DRA	REACTOME	Interferon gamma signaling	IFN-GAMMA-SIGNALING	Th1
HLA-DRA	REACTOME	Interferon Signaling	IFN	cytokine
HLA-DRA	REACTOME	TCR signaling	TCR	adaptive
HLA-DRA	systems-biology.org	Toll-Like_receptor_signaling_network	TLR	innate
IFIH1	KEGG	RIG-I-like receptor signaling	RIG-I-LIKE-RECEPTOR	innate
IFIH1	REACTOME	DDX58/IFIH1-mediated induction of interferon-alpha/beta	DDX58IFIH1-MEDIATED	innate
IFIH1	REACTOME	DDX58/IFIH1-mediated induction of interferon-alpha/beta	IFN	cytokine
IFIH1	REACTOME	TRAF3-dependent IRF activation	IRF	cytokine
IFIH1	REACTOME	TRAF6 mediated IRF7 activation	IRF7	cytokine
IFIH1	REACTOME	TRAF6 mediated NF-kB activation	KB	cytokine
IFIH1	REACTOME	TRAF6 mediated NF-kB activation	NF	innate
IFIH1	WikiPathways	RIG-I-like Receptor Signaling	RIG-I-LIKE-RECEPTOR	innate
IFNGR2	ACSN2	IMMUNOSTIMULATORY_CYTOKINE	CYTOKINE	cytokine
IFNGR2	ACSN2	IMMUNOSTIMULATORY_CYTOKINE	IMMUNOSTIMULATORY	stimulus
IFNGR2	INOH	IFN gamma signaling	IFN-GAMMA	cytokine
IFNGR2	INOH	IFN gamma signaling	IFN-GAMMA	Th1
IFNGR2	INOH	JAK STAT MolecularVariation 1	JAK	TH17
IFNGR2	INOH	JAK STAT MolecularVariation 1	JAK	TH1
IFNGR2	INOH	JAK STAT MolecularVariation 2	JAK	TH17
IFNGR2	INOH	JAK STAT MolecularVariation 2	JAK	TH1
IFNGR2	KEGG	Inflammatory bowel disease (IBD)	INFLAMMATORY	innate
IFNGR2	KEGG	JAK-STAT signaling	JAK	TH17
IFNGR2	KEGG	JAK-STAT signaling	JAK	TH1
IFNGR2	KEGG	Necroptosis	NECROPTOSIS	innate
IFNGR2	KEGG	Toxoplasmosis	TOXOPLASMOSIS	cytokine
IFNGR2	Panther_Pathway	Interferon_gamma_signaling	IFN-GAMMA-SIGNALING	cytokine
IFNGR2	Panther_Pathway	Interferon_gamma_signaling	IFN-GAMMA-SIGNALING	Th1
IFNGR2	REACTOME	Interferon gamma signaling	IFN-GAMMA-SIGNALING	cytokine
IFNGR2	REACTOME	Interferon gamma signaling	IFN-GAMMA-SIGNALING	Th1
IFNGR2	REACTOME	Interferon Signaling	IFN	cytokine
IFNGR2	REACTOME	Regulation of IFNG signaling	IFNG	cytokine
IFNGR2	REACTOME	Regulation of IFNG signaling	IFNG	Th1
IFNGR2	stke	Toll-Like Receptor Pathway	TLR	innate
IFNGR2	systems-biology.org	Macrophage_Map_Update_ver2_re	MACROPHAGE	innate
IFNGR2	WikiPathways	Type II interferon signaling (IFNG)	IFN	cytokine
IFNGR2	WikiPathways	Type II interferon signaling (IFNG)	IFNG	Th1
IFNLR1	IPAVS	GP130_JAK_STAT	GP130	cytokine
IFNLR1	IPAVS	GP130_JAK_STAT	JAK	TH17
IFNLR1	IPAVS	GP130_JAK_STAT	JAK	TH1
IFNLR1	IPAVS	JAK_STAT_pathway_in_postconditioning_ischemia	JAK	TH17
IFNLR1	IPAVS	JAK_STAT_pathway_in_postconditioning_ischemia	JAK	TH1
IFNLR1	KEGG	JAK-STAT signaling	JAK	TH17
IFNLR1	KEGG	JAK-STAT signaling	JAK	TH1
IFNLR1	PharmGKB	Peginterferon_alpha_2a_Peginterferon_alpha_2b_Pathway_Hepatocyte_Pharmacodynamics	PEG-IFN	innate
IFNLR1	REACTOME	Interleukin-20 family signaling	IL20	cytokine
IFNLR1	stke	Toll-Like Receptor Pathway	TLR	innate
IFNLR1	WikiPathways	Type III interferon signaling	IFN	cytokine
IKBKE	ACSN2	PI3K_AKT_MTOR	MTOR	adaptive
IKBKE	INOH	EPO signaling	EPO	cytokine
IKBKE	INOH	IL-7 signaling	IL7	cytokine
IKBKE	IPAVS	RANK_Singnaling_Pathway_in_Osteoclast_resorption	RANK	cytokine
IKBKE	IPAVS	TWEAK_signaling	TWEAK	cytokine
IKBKE	KEGG	C-type lectin receptor signaling	LECTIN-RECEPTOR	innate
IKBKE	KEGG	IL-17 signaling	IL17	Th17
IKBKE	KEGG	NOD-like receptor signaling	NOD-LIKE-RECEPTOR	innate
IKBKE	KEGG	RIG-I-like receptor signaling	RIG-I-LIKE-RECEPTOR	innate
IKBKE	KEGG	Toll-like receptor signaling	TLR	innate
IKBKE	NetPath	TNFalpha	TNF-ALPHA	cytokine
IKBKE	Panther_Pathway	Toll_receptor_signaling	TOLL-RECEPTOR	innate
IKBKE	REACTOME	DDX58/IFIH1-mediated induction of interferon-alpha/beta	DDX58IFIH1-MEDIATED	innate
IKBKE	REACTOME	DDX58/IFIH1-mediated induction of interferon-alpha/beta	IFN	cytokine
IKBKE	REACTOME	Toll Like Receptor 3 (TLR3) Cascade	TLR3	innate
IKBKE	REACTOME	Toll Like Receptor 4 (TLR4) Cascade	TLR4	innate
IKBKE	REACTOME	TRAF3-dependent IRF activation	IRF	cytokine
IKBKE	REACTOME	TRAF6 mediated IRF7 activation	IRF7	cytokine
IKBKE	stke	Toll-Like Receptor Pathway	TLR	innate
IKBKE	systems-biology.org	Macrophage_Map_Update_ver2_re	MACROPHAGE	innate
IKBKE	systems-biology.org	Toll-Like_receptor_signaling_network	TLR	innate
IKBKE	SIGNOR2.0	SIGNOR-TLR	TLR	innate
IKBKE	WikiPathways	Regulation of toll-like receptor signaling	TLR	innate
IKBKE	WikiPathways	RIG-I-like Receptor Signaling	RIG-I-LIKE-RECEPTOR	innate
IKBKE	WikiPathways	Toll-like Receptor Signaling	TLR	innate
IKZF3	PID	IL2-mediated signaling events	IL2-MEDIATED	cytokine
IKZF3	PID	IL2-mediated signaling events	IL2-MEDIATED	Th1
IL12B	INOH	IL-12 signaling	IL12	cytokine
IL12B	INOH	IL-12 signaling	IL12	Th1
IL12B	INOH	IL-23 signaling	IL23	TH1
IL12B	INOH	IL-23 signaling	IL23	TH17
IL12B	INOH	JAK STAT MolecularVariation 1	JAK	TH17
IL12B	INOH	JAK STAT MolecularVariation 1	JAK	TH1
IL12B	KEGG	C-type lectin receptor signaling	LECTIN-RECEPTOR	innate
IL12B	KEGG	Inflammatory bowel disease (IBD)	INFLAMMATORY	innate
IL12B	KEGG	JAK-STAT signaling	JAK	TH17
IL12B	KEGG	JAK-STAT signaling	JAK	TH1
IL12B	KEGG	Legionellosis	LEGIONELLOSIS	innate
IL12B	KEGG	RIG-I-like receptor signaling	RIG-I-LIKE-RECEPTOR	innate
IL12B	KEGG	Toll-like receptor signaling	TLR	innate
IL12B	KEGG	Toxoplasmosis	TOXOPLASMOSIS	cytokine
IL12B	PID	IL12-mediated signaling events	IL12-MEDIATED	cytokine
IL12B	PID	IL12-mediated signaling events	IL12-MEDIATED	Th1
IL12B	PID	IL23-mediated signaling events	IL23-MEDIATED	TH1
IL12B	PID	IL23-mediated signaling events	IL23-MEDIATED	TH17
IL12B	PID	IL27-mediated signaling events	IL27-MEDIATED	Th1
IL12B	REACTOME	Interleukin-10 signaling	IL10	cytokine
IL12B	REACTOME	Interleukin-10 signaling	IL10	Th2
IL12B	REACTOME	Interleukin-12 family signaling	IL12	cytokine
IL12B	REACTOME	Interleukin-12 family signaling	IL12	Th1
IL12B	REACTOME	Interleukin-12 signaling	IL12	cytokine
IL12B	REACTOME	Interleukin-12 signaling	IL12	Th1
IL12B	REACTOME	Interleukin-23 signaling	IL23	TH1
IL12B	REACTOME	Interleukin-23 signaling	IL23	TH17
IL12B	WikiPathways	Fibrin Complement Receptor 3 Signaling	COMPLEMENT-RECEPTOR3	innate
IL12B	WikiPathways	Regulation of toll-like receptor signaling	TLR	innate
IL12B	WikiPathways	Toll-like Receptor Signaling	TLR	innate
IL13	ACSN2	IMMUNOSTIMULATORY_CYTOKINE	CYTOKINE	cytokine
IL13	ACSN2	IMMUNOSTIMULATORY_CYTOKINE	IMMUNOSTIMULATORY	stimulus
IL13	ACSN2	IMMUNOSUPPRESSIVE_CYTOKINE	CYTOKINE	cytokine
IL13	ACSN2	IMMUNOSUPPRESSIVE_CYTOKINE	IMMUNOSUPPRESSIVE	stimulus
IL13	ACSN2	TCR_SIGNALING	TCR	adaptive
IL13	INOH	IL-13 signaling	IL13	cytokine
IL13	INOH	IL-13 signaling	IL13	Th2
IL13	INOH	JAK STAT MolecularVariation 1	JAK	TH17
IL13	INOH	JAK STAT MolecularVariation 1	JAK	TH1
IL13	KEGG	IL-17 signaling	IL17	Th17
IL13	KEGG	Inflammatory bowel disease (IBD)	INFLAMMATORY	innate
IL13	KEGG	JAK-STAT signaling	JAK	TH17
IL13	KEGG	JAK-STAT signaling	JAK	TH1
IL13	NetPath	IL4	IL4	cytokine
IL13	NetPath	IL4	IL4	Th2
IL13	PID	IL12 signaling mediated by STAT4	IL12-MEDIATED	cytokine
IL13	PID	IL12 signaling mediated by STAT4	IL12-MEDIATED	Th1
IL13	PID	IL12 signaling mediated by STAT4	STAT4	TH1
IL13	PID	IL12 signaling mediated by STAT4	STAT4	TH17
IL13	REACTOME	Interleukin-1 family signaling	IL1	cytokine
IL13	REACTOME	Interleukin-18 signaling	IL18	cytokine
IL13	REACTOME	Interleukin-18 signaling	IL18	Th1
IL13	stke	Interleukin 13 (IL-13) Pathway	IL13	cytokine
IL13	stke	Interleukin 13 (IL-13) Pathway	IL13	Th2
IL1RL1	REACTOME	Interleukin-1 family signaling	IL1	cytokine
IL1RL1	systems-biology.org	Toll-Like_receptor_signaling_network	TLR	innate
IL23A	IPAVS	GP130_JAK_STAT	GP130	cytokine
IL23A	IPAVS	GP130_JAK_STAT	JAK	TH17
IL23A	IPAVS	GP130_JAK_STAT	JAK	TH1
IL23A	IPAVS	JAK_STAT_pathway_in_postconditioning_ischemia	JAK	TH17
IL23A	IPAVS	JAK_STAT_pathway_in_postconditioning_ischemia	JAK	TH1
IL23A	KEGG	C-type lectin receptor signaling	LECTIN-RECEPTOR	innate
IL23A	KEGG	Inflammatory bowel disease (IBD)	INFLAMMATORY	innate
IL23A	KEGG	JAK-STAT signaling	JAK	TH17
IL23A	KEGG	JAK-STAT signaling	JAK	TH1
IL23A	PID	IL23-mediated signaling events	IL23-MEDIATED	TH1
IL23A	PID	IL23-mediated signaling events	IL23-MEDIATED	TH17
IL23A	REACTOME	Interleukin-12 family signaling	IL12	cytokine
IL23A	REACTOME	Interleukin-12 family signaling	IL12	Th1
IL23A	REACTOME	Interleukin-23 signaling	IL23	TH1
IL23A	REACTOME	Interleukin-23 signaling	IL23	TH17
IL23R	IPAVS	GP130_JAK_STAT	GP130	cytokine
IL23R	IPAVS	GP130_JAK_STAT	JAK	TH17
IL23R	IPAVS	GP130_JAK_STAT	JAK	TH1
IL23R	IPAVS	JAK_STAT_pathway_in_postconditioning_ischemia	JAK	TH17
IL23R	IPAVS	JAK_STAT_pathway_in_postconditioning_ischemia	JAK	TH1
IL23R	KEGG	Inflammatory bowel disease (IBD)	INFLAMMATORY	innate
IL23R	KEGG	JAK-STAT signaling	JAK	TH17
IL23R	KEGG	JAK-STAT signaling	JAK	TH1
IL23R	PID	IL23-mediated signaling events	IL23-MEDIATED	TH1
IL23R	PID	IL23-mediated signaling events	IL23-MEDIATED	TH17
IL23R	REACTOME	Interleukin-12 family signaling	IL12	cytokine
IL23R	REACTOME	Interleukin-12 family signaling	IL12	Th1
IL23R	REACTOME	Interleukin-23 signaling	IL23	TH1
IL23R	REACTOME	Interleukin-23 signaling	IL23	TH17
IL31	IPAVS	GP130_JAK_STAT	GP130	cytokine
IL31	IPAVS	GP130_JAK_STAT	JAK	TH17
IL31	IPAVS	GP130_JAK_STAT	JAK	TH1
IL31	IPAVS	JAK_STAT_pathway_in_postconditioning_ischemia	JAK	TH17
IL31	IPAVS	JAK_STAT_pathway_in_postconditioning_ischemia	JAK	TH1
IL31	REACTOME	Interleukin-6 family signaling	IL6	cytokine
IL31	REACTOME	Interleukin-6 family signaling	IL6	Th17
IL4	ACSN2	IMMUNOSTIMULATORY_CYTOKINE	CYTOKINE	cytokine
IL4	ACSN2	IMMUNOSTIMULATORY_CYTOKINE	IMMUNOSTIMULATORY	stimulus
IL4	ACSN2	IMMUNOSUPPRESSIVE_CYTOKINE	CYTOKINE	cytokine
IL4	ACSN2	IMMUNOSUPPRESSIVE_CYTOKINE	IMMUNOSUPPRESSIVE	stimulus
IL4	ACSN2	TCR_SIGNALING	TCR	adaptive
IL4	BioCarta	il 4 signaling	IL4	cytokine
IL4	BioCarta	il 4 signaling	IL4	Th2
IL4	BioCarta	the 41bb-dependent immune response	THE41BB-DEPENDENT	cytokine
IL4	INOH	IL-13 signaling	IL13	cytokine
IL4	INOH	IL-13 signaling	IL13	Th2
IL4	INOH	IL-4 signaling	IL4	cytokine
IL4	INOH	IL-4 signaling	IL4	Th2
IL4	INOH	JAK STAT MolecularVariation 1	JAK	TH17
IL4	INOH	JAK STAT MolecularVariation 1	JAK	TH1
IL4	IPAVS	GP130_JAK_STAT	GP130	cytokine
IL4	IPAVS	GP130_JAK_STAT	JAK	TH17
IL4	IPAVS	GP130_JAK_STAT	JAK	TH1
IL4	IPAVS	JAK_STAT_pathway_in_postconditioning_ischemia	JAK	TH17
IL4	IPAVS	JAK_STAT_pathway_in_postconditioning_ischemia	JAK	TH1
IL4	KEGG	IL-17 signaling	IL17	Th17
IL4	KEGG	Inflammatory bowel disease (IBD)	INFLAMMATORY	innate
IL4	KEGG	JAK-STAT signaling	JAK	TH17
IL4	KEGG	JAK-STAT signaling	JAK	TH1
IL4	NetPath	IL4	IL4	cytokine
IL4	NetPath	IL4	IL4	Th2
IL4	PID	AP-1 transcription factor network	AP1	cytokine
IL4	PID	IL12-mediated signaling events	IL12-MEDIATED	cytokine
IL4	PID	IL12-mediated signaling events	IL12-MEDIATED	Th1
IL4	PID	IL2 signaling events mediated by STAT5	IL2-MEDIATED	cytokine
IL4	PID	IL2 signaling events mediated by STAT5	IL2-MEDIATED	Th1
IL4	PID	IL2 signaling events mediated by STAT5	STAT5	TH1
IL4	PID	IL2 signaling events mediated by STAT5	STAT5	TH17
IL4	PID	IL4-mediated signaling events	IL4-MEDIATED	cytokine
IL4	PID	IL4-mediated signaling events	IL4-MEDIATED	Th2
IL4	REACTOME	Interleukin-1 family signaling	IL1	cytokine
IL4	REACTOME	Interleukin-18 signaling	IL18	cytokine
IL4	REACTOME	Interleukin-18 signaling	IL18	Th1
IL4	stke	Interleukin 4 (IL-4) Pathway	IL4	cytokine
IL4	stke	Interleukin 4 (IL-4) Pathway	IL4	Th2
IL4	systems-biology.org	Macrophage_Map_Update_ver2_re	MACROPHAGE	innate
IL4	WikiPathways	IL-4 Signaling	IL4	cytokine
IL4	WikiPathways	IL-4 Signaling	IL4	Th2
IL4	WikiPathways	Inflammatory Response	INFLAMMATORY	innate
IL4	WikiPathways	T-Cell antigen Receptor (TCR) pathway during Staphylococcus aureus infection	T-CELL	adaptive
IRF4	ACSN2	MIRNA_TF_IMMUNOSUPPRESSIVE	IMMUNOSUPPRESSIVE	stimulus
IRF4	PID	IL4-mediated signaling events	IL4-MEDIATED	cytokine
IRF4	PID	IL4-mediated signaling events	IL4-MEDIATED	Th2
IRF4	REACTOME	Interferon alpha/beta signaling	IFN	cytokine
IRF4	REACTOME	Interferon gamma signaling	IFN-GAMMA-SIGNALING	cytokine
IRF4	REACTOME	Interferon gamma signaling	IFN-GAMMA-SIGNALING	Th1
IRF4	REACTOME	Interferon Signaling	IFN	cytokine
IRF4	WikiPathways	B Cell Receptor Signaling	BCR	ANTIGEN_PRESENTATION
IRF4	WikiPathways	B Cell Receptor Signaling	BCR	Th2
IRF4	WikiPathways	Prion disease	PRION	innate
IRF4	WikiPathways	T-Cell antigen Receptor (TCR) Signaling	T-CELL	adaptive
IRF4	WikiPathways	Type II interferon signaling (IFNG)	IFN	cytokine
IRF4	WikiPathways	Type II interferon signaling (IFNG)	IFNG	Th1
KLF4	ACSN2	MIRNA_TF_IMMUNOSUPPRESSIVE	IMMUNOSUPPRESSIVE	stimulus
KLRK1	REACTOME	Adaptive Immune System	ADAPTIVE	adaptive
LAG3	REACTOME	Adaptive Immune System	ADAPTIVE	adaptive
LNPEP	NetPath	TCR	TCR	adaptive
LNPEP	REACTOME	Adaptive Immune System	ADAPTIVE	adaptive
MAPKAPK5	INOH	EPO signaling	EPO	cytokine
MAPKAPK5	INOH	IL-7 signaling	IL7	cytokine
NFKB1	ACSN2	IMMUNOSTIMULATORY_CORE	IMMUNOSTIMULATORY	stimulus
NFKB1	ACSN2	TCR_SIGNALING	TCR	adaptive
NFKB1	ACSN2	TNF_RESPONSE	TNF	cytokine
NFKB1	BioCarta	nf-kb signaling	KB	cytokine
NFKB1	BioCarta	nf-kb signaling	NF	innate
NFKB1	INOH	IL-1 NFkB	IL1	cytokine
NFKB1	INOH	IL-1 NFkB	NFKB	innate
NFKB1	INOH	TLR NFkB	NFKB	innate
NFKB1	INOH	TNF	TNF	cytokine
NFKB1	IPAVS	EGF_receptor_transactivation_in_Cardiac_Hypertrophy	TRANSACTIVATION	cytokine
NFKB1	IPAVS	GP130_JAK_STAT	GP130	cytokine
NFKB1	IPAVS	GP130_JAK_STAT	JAK	TH17
NFKB1	IPAVS	GP130_JAK_STAT	JAK	TH1
NFKB1	IPAVS	JAK_STAT_pathway_in_postconditioning_ischemia	JAK	TH17
NFKB1	IPAVS	JAK_STAT_pathway_in_postconditioning_ischemia	JAK	TH1
NFKB1	IPAVS	RANK_Singnaling_Pathway_in_Osteoclast_resorption	RANK	cytokine
NFKB1	IPAVS	TWEAK_signaling	TWEAK	cytokine
NFKB1	KEGG	Acute myeloid leukemia	MYELOID	innate
NFKB1	KEGG	Adipocytokine signaling	ADIPOCYTOKINE	cytokine
NFKB1	KEGG	C-type lectin receptor signaling	LECTIN-RECEPTOR	innate
NFKB1	KEGG	Chemokine signaling	CHEMOKINE	chemokine
NFKB1	KEGG	Chronic myeloid leukemia	MYELOID	innate
NFKB1	KEGG	Human immunodeficiency virus 1 infection	IMMUNODEFICIENCY	stimulus
NFKB1	KEGG	Human T-cell leukemia virus 1 infection	T-CELL	adaptive
NFKB1	KEGG	IL-17 signaling	IL17	Th17
NFKB1	KEGG	Inflammatory bowel disease (IBD)	INFLAMMATORY	innate
NFKB1	WikiPathways	IL-1 signaling	IL1	cytokine
NFKB1	KEGG	Legionellosis	LEGIONELLOSIS	innate
NFKB1	KEGG	NF-kappa B signaling	KAPPA-B-SIGNALING	cytokine
NFKB1	KEGG	NF-kappa B signaling	NF	innate
NFKB1	KEGG	NOD-like receptor signaling	NOD-LIKE-RECEPTOR	innate
NFKB1	KEGG	Prolactin signaling	PROLACTIN	cytokine
NFKB1	KEGG	RIG-I-like receptor signaling	RIG-I-LIKE-RECEPTOR	innate
NFKB1	KEGG	TNF signaling	TNF	cytokine
NFKB1	KEGG	Toll-like receptor signaling	TLR	innate
NFKB1	KEGG	Toxoplasmosis	TOXOPLASMOSIS	cytokine
NFKB1	NetPath	IL1	IL1	cytokine
NFKB1	NetPath	IL2	IL2	cytokine
NFKB1	NetPath	IL2	IL2	Th1
NFKB1	NetPath	IL3	IL3	cytokine
NFKB1	NetPath	IL4	IL4	cytokine
NFKB1	NetPath	IL4	IL4	Th2
NFKB1	NetPath	IL5	IL5	cytokine
NFKB1	NetPath	IL5	IL5	Th2
NFKB1	NetPath	IL6	IL6	cytokine
NFKB1	NetPath	IL6	IL6	Th17
NFKB1	NetPath	Prolactin	PROLACTIN	cytokine
NFKB1	NetPath	RAGE	RAGE	innate
NFKB1	NetPath	RANKL	RANKL	cytokine
NFKB1	NetPath	TCR	TCR	adaptive
NFKB1	NetPath	TNFalpha	TNF-ALPHA	cytokine
NFKB1	NetPath	TSLP	TSLP	ANTIGEN_PRESENTATION
NFKB1	NetPath	TWEAK	TWEAK	cytokine
NFKB1	PharmGKB	Tacrolimus_Cyclosporine_Pathway_Pharmacodynamics	CYCLOSPORINE	stimulus
NFKB1	PharmGKB	Tacrolimus_Cyclosporine_Pathway_Pharmacodynamics	CYCLOSPORINE	adaptive
NFKB1	PID	Alternative NF-kappaB	NFKB	innate
NFKB1	PID	Atypical NF-kappaB	NFKB	innate
NFKB1	PID	BCR signaling	BCR	ANTIGEN_PRESENTATION
NFKB1	PID	BCR signaling	BCR	Th2
NFKB1	PID	Canonical NF-kappaB	NFKB	innate
NFKB1	PID	CD40/CD40L signaling	CD40CD40L	ANTIGEN_PRESENTATION
NFKB1	PID	EPO signaling	EPO	cytokine
NFKB1	PID	IL12-mediated signaling events	IL12-MEDIATED	cytokine
NFKB1	PID	IL12-mediated signaling events	IL12-MEDIATED	Th1
NFKB1	PID	IL2 signaling events mediated by PI3K	IL2-MEDIATED	cytokine
NFKB1	PID	IL2 signaling events mediated by PI3K	IL2-MEDIATED	Th1
NFKB1	PID	IL23-mediated signaling events	IL23-MEDIATED	TH1
NFKB1	PID	IL23-mediated signaling events	IL23-MEDIATED	TH17
NFKB1	REACTOME	Adaptive Immune System	ADAPTIVE	adaptive
NFKB1	REACTOME	CLEC7A (Dectin-1) signaling	CLEC7A	innate
NFKB1	REACTOME	DDX58/IFIH1-mediated induction of interferon-alpha/beta	DDX58IFIH1-MEDIATED	innate
NFKB1	REACTOME	DDX58/IFIH1-mediated induction of interferon-alpha/beta	IFN	cytokine
NFKB1	REACTOME	Downstream signaling events of B Cell Receptor (BCR)	BCR	ANTIGEN_PRESENTATION
NFKB1	REACTOME	Downstream signaling events of B Cell Receptor (BCR)	BCR	Th2
NFKB1	REACTOME	Downstream TCR signaling	TCR	adaptive
NFKB1	REACTOME	FCERI mediated NF-kB activation	KB	cytokine
NFKB1	REACTOME	FCERI mediated NF-kB activation	NF	innate
NFKB1	REACTOME	Inflammasomes	INFLAMMASOMES	innate
NFKB1	REACTOME	Interleukin-1 family signaling	IL1	cytokine
NFKB1	REACTOME	Interleukin-1 signaling	IL1	cytokine
NFKB1	REACTOME	Interleukin-17 signaling	IL17	Th17
NFKB1	REACTOME	MAP3K8 (TPL2)-dependent MAPK1/3 activation	TPL2-DEPENDENT	cytokine
NFKB1	REACTOME	MyD88 cascade initiated on plasma membrane	MYD88	innate
NFKB1	REACTOME	MyD88:MAL(TIRAP) cascade initiated on plasma membrane	MAL	innate
NFKB1	REACTOME	Nucleotide-binding domain, leucine rich repeat containing receptor (NLR) signaling	CONTAINING-RECEPTOR	innate
NFKB1	REACTOME	RIP-mediated NFkB activation via ZBP1	NFKB	innate
NFKB1	REACTOME	Signaling by the B Cell Receptor (BCR)	BCR	ANTIGEN_PRESENTATION
NFKB1	REACTOME	Signaling by the B Cell Receptor (BCR)	BCR	Th2
NFKB1	REACTOME	Signaling by the B Cell Receptor (BCR)	SIGNALING-BCR	innate
NFKB1	REACTOME	TCR signaling	TCR	adaptive
NFKB1	REACTOME	The NLRP3 inflammasome	INFLAMMASOME	innate
NFKB1	REACTOME	Toll Like Receptor 2 (TLR2) Cascade	TLR2	innate
NFKB1	REACTOME	Toll Like Receptor 3 (TLR3) Cascade	TLR3	innate
NFKB1	REACTOME	Toll Like Receptor 4 (TLR4) Cascade	TLR4	innate
NFKB1	REACTOME	Toll Like Receptor TLR1:TLR2 Cascade	TLR	innate
NFKB1	REACTOME	Toll Like Receptor TLR6:TLR2 Cascade	TLR	innate
NFKB1	REACTOME	TRAF6 mediated NF-kB activation	KB	cytokine
NFKB1	REACTOME	TRAF6 mediated NF-kB activation	NF	innate
NFKB1	stke	Interleukin 1 (IL-1) Pathway	IL1	cytokine
NFKB1	stke	Toll-Like Receptor Pathway	TLR	innate
NFKB1	stke	Tumor Necrosis Factor Pathway	NECROSIS-FACTOR	innate
NFKB1	systems-biology.org	beta_cell_v2.3	BETA-CELL-V2-3	Th2
NFKB1	systems-biology.org	Macrophage_Map_Update_ver2_re	MACROPHAGE	innate
NFKB1	systems-biology.org	Toll-Like_receptor_signaling_network	TLR	innate
NFKB1	SIGNOR2.0	SIGNOR-IL1R	IL1R	cytokine
NFKB1	SIGNOR2.0	SIGNOR-NFKBC	NFKBC	innate
NFKB1	SIGNOR2.0	SIGNOR-TLR	TLR	innate
NFKB1	WikiPathways	B Cell Receptor Signaling	BCR	ANTIGEN_PRESENTATION
NFKB1	WikiPathways	B Cell Receptor Signaling	BCR	Th2
NFKB1	WikiPathways	Canonical NF-KB	KB	cytokine
NFKB1	WikiPathways	Canonical NF-KB	NF	innate
NFKB1	WikiPathways	Chemokine signaling	CHEMOKINE	chemokine
NFKB1	WikiPathways	EBV LMP1 signaling	LMP1	adaptive
NFKB1	WikiPathways	Fibrin Complement Receptor 3 Signaling	COMPLEMENT-RECEPTOR3	innate
NFKB1	WikiPathways	IL-4 Signaling	IL4	cytokine
NFKB1	WikiPathways	IL-4 Signaling	IL4	Th2
NFKB1	WikiPathways	IL17 signaling	IL17	Th17
NFKB1	WikiPathways	Interleukin-1 Induced Activation of NF-kappa-B	NF	innate
NFKB1	WikiPathways	PDGF	PDGF	stimulus
NFKB1	WikiPathways	Photodynamic therapy-induced NF-kB survival signaling	KB	cytokine
NFKB1	WikiPathways	Photodynamic therapy-induced NF-kB survival signaling	NF	innate
NFKB1	WikiPathways	Prion disease	PRION	innate
NFKB1	WikiPathways	Prolactin Signaling	PROLACTIN	cytokine
NFKB1	WikiPathways	RANKL/RANK (Receptor activator of NFKB (ligand)) Signaling	NFKB	innate
NFKB1	WikiPathways	RANKL/RANK (Receptor activator of NFKB (ligand)) Signaling	RANKL-RANK-RECEPTOR-ACTIVATOR	cytokine
NFKB1	WikiPathways	Regulation of toll-like receptor signaling	TLR	innate
NFKB1	WikiPathways	RIG-I-like Receptor Signaling	RIG-I-LIKE-RECEPTOR	innate
NFKB1	WikiPathways	Simplified Depiction of MYD88 Distinct Input-Output	MYD88	innate
NFKB1	WikiPathways	Structural Pathway of Interleukin 1 (IL-1)	IL1	cytokine
NFKB1	WikiPathways	Supression of HMGB1 mediated inflammation by THBD	HMGB1-MEDIATED	innate
NFKB1	WikiPathways	T-Cell antigen Receptor (TCR) Signaling	T-CELL	adaptive
NFKB1	WikiPathways	T-Cell antigen Receptor (TCR) pathway during Staphylococcus aureus infection	T-CELL	adaptive
NFKB1	WikiPathways	TGF-beta Receptor Signaling	TGF-BETA-RECEPTOR	cytokine
NFKB1	WikiPathways	Thymic Stromal LymphoPoietin (TSLP) Signaling	LYMPHOPOIETIN	cytokine
NFKB1	WikiPathways	Thymic Stromal LymphoPoietin (TSLP) Signaling	THYMIC	adaptive
NFKB1	WikiPathways	Thymic Stromal LymphoPoietin (TSLP) Signaling	TSLP	ANTIGEN_PRESENTATION
NFKB1	WikiPathways	TNF alpha Signaling	TNF-ALPHA	cytokine
NFKB1	WikiPathways	Toll-like Receptor Signaling	TLR	innate
NFKBIA	KEGG	Chemokine signaling	CHEMOKINE	chemokine
NFKBIA	BioCarta	cd40l signaling	CD40L	ANTIGEN_PRESENTATION
NFKBIA	BioCarta	nf-kb signaling	KB	cytokine
NFKBIA	BioCarta	nf-kb signaling	NF	innate
NFKBIA	BioCarta	nfkb activation by nontypeable hemophilus influenzae	NFKB	innate
NFKBIA	BioCarta	tnfr2 signaling	TNFR2	cytokine
NFKBIA	BioCarta	toll-like receptor	TLR	innate
NFKBIA	INOH	IL-1 NFkB	IL1	cytokine
NFKBIA	INOH	IL-1 NFkB	NFKB	innate
NFKBIA	INOH	TLR NFkB	NFKB	innate
NFKBIA	INOH	TNF	TNF	cytokine
NFKBIA	IPAVS	EGF_receptor_transactivation_in_Cardiac_Hypertrophy	TRANSACTIVATION	cytokine
NFKBIA	IPAVS	GP130_JAK_STAT	GP130	cytokine
NFKBIA	IPAVS	GP130_JAK_STAT	JAK	TH17
NFKBIA	IPAVS	GP130_JAK_STAT	JAK	TH1
NFKBIA	IPAVS	TWEAK_signaling	TWEAK	cytokine
NFKBIA	KEGG	Adipocytokine signaling	ADIPOCYTOKINE	cytokine
NFKBIA	KEGG	C-type lectin receptor signaling	LECTIN-RECEPTOR	innate
NFKBIA	KEGG	Chronic myeloid leukemia	MYELOID	innate
NFKBIA	KEGG	Human immunodeficiency virus 1 infection	IMMUNODEFICIENCY	stimulus
NFKBIA	KEGG	Human T-cell leukemia virus 1 infection	T-CELL	adaptive
NFKBIA	KEGG	IL-17 signaling	IL17	Th17
NFKBIA	KEGG	Legionellosis	LEGIONELLOSIS	innate
NFKBIA	KEGG	NF-kappa B signaling	KAPPA-B-SIGNALING	cytokine
NFKBIA	KEGG	NF-kappa B signaling	NF	innate
NFKBIA	KEGG	NOD-like receptor signaling	NOD-LIKE-RECEPTOR	innate
NFKBIA	KEGG	RIG-I-like receptor signaling	RIG-I-LIKE-RECEPTOR	innate
NFKBIA	KEGG	TNF signaling	TNF	cytokine
NFKBIA	KEGG	Toll-like receptor signaling	TLR	innate
NFKBIA	KEGG	Toxoplasmosis	TOXOPLASMOSIS	cytokine
NFKBIA	NetPath	BCR	BCR	ANTIGEN_PRESENTATION
NFKBIA	NetPath	BCR	BCR	Th2
NFKBIA	NetPath	IL1	IL1	cytokine
NFKBIA	NetPath	IL4	IL4	cytokine
NFKBIA	NetPath	IL4	IL4	Th2
NFKBIA	NetPath	IL5	IL5	cytokine
NFKBIA	NetPath	IL5	IL5	Th2
NFKBIA	NetPath	Prolactin	PROLACTIN	cytokine
NFKBIA	NetPath	RAGE	RAGE	innate
NFKBIA	NetPath	TCR	TCR	adaptive
NFKBIA	NetPath	TNFalpha	TNF-ALPHA	cytokine
NFKBIA	NetPath	TSLP	TSLP	ANTIGEN_PRESENTATION
NFKBIA	NetPath	TWEAK	TWEAK	cytokine
NFKBIA	Panther_Pathway	T_cell_activation	T-CELL	adaptive
NFKBIA	Panther_Pathway	Toll_receptor_signaling	TOLL-RECEPTOR	innate
NFKBIA	PID	Atypical NF-kappaB	NFKB	innate
NFKBIA	PID	BCR signaling	BCR	ANTIGEN_PRESENTATION
NFKBIA	PID	BCR signaling	BCR	Th2
NFKBIA	PID	Canonical NF-kappaB	NFKB	innate
NFKBIA	PID	CD40/CD40L signaling	CD40CD40L	ANTIGEN_PRESENTATION
NFKBIA	PID	IL23-mediated signaling events	IL23-MEDIATED	TH1
NFKBIA	PID	IL23-mediated signaling events	IL23-MEDIATED	TH17
NFKBIA	REACTOME	Adaptive Immune System	ADAPTIVE	adaptive
NFKBIA	REACTOME	CLEC7A (Dectin-1) signaling	CLEC7A	innate
NFKBIA	REACTOME	DDX58/IFIH1-mediated induction of interferon-alpha/beta	DDX58IFIH1-MEDIATED	innate
NFKBIA	REACTOME	DDX58/IFIH1-mediated induction of interferon-alpha/beta	IFN	cytokine
NFKBIA	REACTOME	Downstream signaling events of B Cell Receptor (BCR)	BCR	ANTIGEN_PRESENTATION
NFKBIA	REACTOME	Downstream signaling events of B Cell Receptor (BCR)	BCR	Th2
NFKBIA	REACTOME	Downstream TCR signaling	TCR	adaptive
NFKBIA	REACTOME	FCERI mediated NF-kB activation	KB	cytokine
NFKBIA	REACTOME	FCERI mediated NF-kB activation	NF	innate
NFKBIA	REACTOME	Interleukin-1 family signaling	IL1	cytokine
NFKBIA	REACTOME	Interleukin-1 signaling	IL1	cytokine
NFKBIA	REACTOME	MyD88 cascade initiated on plasma membrane	MYD88	innate
NFKBIA	REACTOME	MyD88:MAL(TIRAP) cascade initiated on plasma membrane	MAL	innate
NFKBIA	REACTOME	RIP-mediated NFkB activation via ZBP1	NFKB	innate
NFKBIA	REACTOME	Signaling by the B Cell Receptor (BCR)	BCR	ANTIGEN_PRESENTATION
NFKBIA	REACTOME	Signaling by the B Cell Receptor (BCR)	BCR	Th2
NFKBIA	REACTOME	Signaling by the B Cell Receptor (BCR)	SIGNALING-BCR	innate
NFKBIA	REACTOME	TCR signaling	TCR	adaptive
NFKBIA	REACTOME	Toll Like Receptor 2 (TLR2) Cascade	TLR2	innate
NFKBIA	REACTOME	Toll Like Receptor 3 (TLR3) Cascade	TLR3	innate
NFKBIA	REACTOME	Toll Like Receptor 4 (TLR4) Cascade	TLR4	innate
NFKBIA	REACTOME	Toll Like Receptor TLR1:TLR2 Cascade	TLR	innate
NFKBIA	REACTOME	Toll Like Receptor TLR6:TLR2 Cascade	TLR	innate
NFKBIA	REACTOME	TRAF6 mediated NF-kB activation	KB	cytokine
NFKBIA	REACTOME	TRAF6 mediated NF-kB activation	NF	innate
NFKBIA	stke	Interleukin 1 (IL-1) Pathway	IL1	cytokine
NFKBIA	stke	Toll-Like Receptor Pathway	TLR	innate
NFKBIA	stke	Tumor Necrosis Factor Pathway	NECROSIS-FACTOR	innate
NFKBIA	systems-biology.org	beta_cell_v2.3	BETA-CELL-V2-3	Th2
NFKBIA	systems-biology.org	Macrophage_Map_Update_ver2_re	MACROPHAGE	innate
NFKBIA	systems-biology.org	Toll-Like_receptor_signaling_network	TLR	innate
NFKBIA	SIGNOR2.0	SIGNOR-IL1R	IL1R	cytokine
NFKBIA	SIGNOR2.0	SIGNOR-NFKBC	NFKBC	innate
NFKBIA	SIGNOR2.0	SIGNOR-TLR	TLR	innate
NFKBIA	WikiPathways	B Cell Receptor Signaling	BCR	ANTIGEN_PRESENTATION
NFKBIA	WikiPathways	B Cell Receptor Signaling	BCR	Th2
NFKBIA	WikiPathways	Canonical NF-KB	KB	cytokine
NFKBIA	WikiPathways	Canonical NF-KB	NF	innate
NFKBIA	WikiPathways	Chemokine signaling	CHEMOKINE	chemokine
NFKBIA	WikiPathways	EBV LMP1 signaling	LMP1	adaptive
NFKBIA	WikiPathways	IL-1 signaling	IL1	cytokine
NFKBIA	WikiPathways	IL-4 Signaling	IL4	cytokine
NFKBIA	WikiPathways	IL-4 Signaling	IL4	Th2
NFKBIA	WikiPathways	Nucleotide-binding Oligomerization Domain (NOD)	NOD	innate
NFKBIA	WikiPathways	PDGF	PDGF	stimulus
NFKBIA	WikiPathways	Prolactin Signaling	PROLACTIN	cytokine
NFKBIA	WikiPathways	RANKL/RANK (Receptor activator of NFKB (ligand)) Signaling	NFKB	innate
NFKBIA	WikiPathways	RANKL/RANK (Receptor activator of NFKB (ligand)) Signaling	RANKL-RANK-RECEPTOR-ACTIVATOR	cytokine
NFKBIA	WikiPathways	Regulation of toll-like receptor signaling	TLR	innate
NFKBIA	WikiPathways	RIG-I-like Receptor Signaling	RIG-I-LIKE-RECEPTOR	innate
NFKBIA	WikiPathways	Structural Pathway of Interleukin 1 (IL-1)	IL1	cytokine
NFKBIA	WikiPathways	Supression of HMGB1 mediated inflammation by THBD	HMGB1-MEDIATED	innate
NFKBIA	WikiPathways	T-Cell antigen Receptor (TCR) Signaling	T-CELL	adaptive
NFKBIA	WikiPathways	T-Cell antigen Receptor (TCR) pathway during Staphylococcus aureus infection	T-CELL	adaptive
NFKBIA	WikiPathways	Thymic Stromal LymphoPoietin (TSLP) Signaling	LYMPHOPOIETIN	cytokine
NFKBIA	WikiPathways	Thymic Stromal LymphoPoietin (TSLP) Signaling	THYMIC	adaptive
NFKBIA	WikiPathways	Thymic Stromal LymphoPoietin (TSLP) Signaling	TSLP	ANTIGEN_PRESENTATION
NFKBIA	WikiPathways	TNF alpha Signaling	TNF-ALPHA	cytokine
NFKBIA	WikiPathways	Toll-like Receptor Signaling	TLR	innate
NFKBIZ	ACSN2	MIRNA_TF_IMMUNOSTIMULATORY	IMMUNOSTIMULATORY	stimulus
NFKBIZ	NetPath	TNFalpha	TNF-ALPHA	cytokine
NFKBIZ	systems-biology.org	Macrophage_Map_Update_ver2_re	MACROPHAGE	innate
NFKBIZ	systems-biology.org	Toll-Like_receptor_signaling_network	TLR	innate
NOS2	WikiPathways	Type II interferon signaling (IFNG)	IFN	cytokine
NOS2	WikiPathways	Type II interferon signaling (IFNG)	IFNG	Th1
NOS2	ACSN2	PI3K_AKT_MTOR	MTOR	adaptive
NOS2	IPAVS	GP130_JAK_STAT	GP130	cytokine
NOS2	IPAVS	GP130_JAK_STAT	JAK	TH17
NOS2	IPAVS	GP130_JAK_STAT	JAK	TH1
NOS2	IPAVS	JAK_STAT_pathway_in_postconditioning_ischemia	JAK	TH17
NOS2	IPAVS	JAK_STAT_pathway_in_postconditioning_ischemia	JAK	TH1
NOS2	KEGG	Toxoplasmosis	TOXOPLASMOSIS	cytokine
NOS2	PID	IL12-mediated signaling events	IL12-MEDIATED	cytokine
NOS2	PID	IL12-mediated signaling events	IL12-MEDIATED	Th1
NOS2	PID	IL23-mediated signaling events	IL23-MEDIATED	TH1
NOS2	PID	IL23-mediated signaling events	IL23-MEDIATED	TH17
NOS2	systems-biology.org	Macrophage_Map_Update_ver2_re	MACROPHAGE	innate
NOS2	WikiPathways	Fibrin Complement Receptor 3 Signaling	COMPLEMENT-RECEPTOR3	innate
NOS2	WikiPathways	Focal Adhesion-PI3K-Akt-mTOR-signaling	MTOR	adaptive
NOS2	WikiPathways	Prolactin Signaling	PROLACTIN	cytokine
NPPA	PID	AP-1 transcription factor network	AP1	cytokine
NPPA	systems-biology.org	Toll-Like_receptor_signaling_network	TLR	innate
PLCL2	IPAVS	GP130_JAK_STAT	GP130	cytokine
PLCL2	IPAVS	GP130_JAK_STAT	JAK	TH17
PLCL2	IPAVS	GP130_JAK_STAT	JAK	TH1
PSMA6	INOH	TNF	TNF	cytokine
PSMA6	INOH	IL-1 JNK	IL1	cytokine
PSMA6	INOH	IL-1 NFkB	IL1	cytokine
PSMA6	INOH	IL-1 NFkB	NFKB	innate
PSMA6	INOH	IL-1 p38	IL1	cytokine
PSMA6	INOH	TLR JNK	TLR	innate
PSMA6	INOH	TLR NFkB	NFKB	innate
PSMA6	INOH	TLR p38	TLR	innate
PSMA6	REACTOME	Adaptive Immune System	ADAPTIVE	adaptive
PSMA6	REACTOME	CLEC7A (Dectin-1) signaling	CLEC7A	innate
PSMA6	REACTOME	Dectin-1 mediated noncanonical NF-kB signaling	KB	cytokine
PSMA6	REACTOME	Dectin-1 mediated noncanonical NF-kB signaling	NF	innate
PSMA6	REACTOME	Downstream signaling events of B Cell Receptor (BCR)	BCR	ANTIGEN_PRESENTATION
PSMA6	REACTOME	Downstream signaling events of B Cell Receptor (BCR)	BCR	Th2
PSMA6	REACTOME	Downstream TCR signaling	TCR	adaptive
PSMA6	REACTOME	FCERI mediated NF-kB activation	KB	cytokine
PSMA6	REACTOME	FCERI mediated NF-kB activation	NF	innate
PSMA6	REACTOME	Interleukin-1 family signaling	IL1	cytokine
PSMA6	REACTOME	Interleukin-1 signaling	IL1	cytokine
PSMA6	REACTOME	NIK-->noncanonical NF-kB signaling	KB	cytokine
PSMA6	REACTOME	NIK-->noncanonical NF-kB signaling	NF	innate
PSMA6	REACTOME	SCF(Skp2)-mediated degradation of p27/p21	SCF	cytokine
PSMA6	REACTOME	Signaling by the B Cell Receptor (BCR)	BCR	ANTIGEN_PRESENTATION
PSMA6	REACTOME	Signaling by the B Cell Receptor (BCR)	BCR	Th2
PSMA6	REACTOME	Signaling by the B Cell Receptor (BCR)	SIGNALING-BCR	innate
PSMA6	REACTOME	TCR signaling	TCR	adaptive
PSMA6	REACTOME	TNFR2 non-canonical NF-kB	KB	cytokine
PSMA6	REACTOME	TNFR2 non-canonical NF-kB	NF	innate
PSMA6	systems-biology.org	Macrophage_Map_Update_ver2_re	MACROPHAGE	innate
PTEN	ACSN2	PI3K_AKT_MTOR	MTOR	adaptive
PTEN	ACSN2	TCR_SIGNALING	TCR	adaptive
PTEN	BioCarta	mtor signaling	MTOR	adaptive
PTEN	KEGG	Human T-cell leukemia virus 1 infection	T-CELL	adaptive
PTEN	KEGG	mTOR signaling	MTOR	adaptive
PTEN	Panther_Pathway	Inflammation_mediated_by_chemokine_and_cytokine_signaling	CHEMOKINE	chemokine
PTEN	Panther_Pathway	Inflammation_mediated_by_chemokine_and_cytokine_signaling	CYTOKINE	cytokine
PTEN	PID	AP-1 transcription factor network	AP1	cytokine
PTEN	PID	BCR signaling	BCR	ANTIGEN_PRESENTATION
PTEN	PID	BCR signaling	BCR	Th2
PTEN	PID	CXCR4-mediated signaling events	CXCR4-MEDIATED	chemokine
PTEN	PID	PDGFR-beta signaling	PDGFR-BETA	stimulus
PTEN	REACTOME	Adaptive Immune System	ADAPTIVE	adaptive
PTEN	REACTOME	Downstream TCR signaling	TCR	adaptive
PTEN	REACTOME	TCR signaling	TCR	adaptive
PTEN	systems-biology.org	beta_cell_v2.3	BETA-CELL-V2-3	Th2
PTEN	systems-biology.org	Macrophage_Map_Update_ver2_re	MACROPHAGE	innate
PTEN	WikiPathways	Focal Adhesion-PI3K-Akt-mTOR-signaling	MTOR	adaptive
PTPN2	ACSN2	IMMUNOSTIMULATORY_CYTOKINE	CYTOKINE	cytokine
PTPN2	ACSN2	IMMUNOSTIMULATORY_CYTOKINE	IMMUNOSTIMULATORY	stimulus
PTPN2	IPAVS	ANG_II_and_JAK_STAT_interactions_in_mediating_cardiac_myocyte_function	JAK	TH17
PTPN2	IPAVS	ANG_II_and_JAK_STAT_interactions_in_mediating_cardiac_myocyte_function	JAK	TH1
PTPN2	IPAVS	GP130_JAK_STAT	GP130	cytokine
PTPN2	IPAVS	GP130_JAK_STAT	JAK	TH17
PTPN2	IPAVS	GP130_JAK_STAT	JAK	TH1
PTPN2	IPAVS	JAK_STAT_pathway_in_postconditioning_ischemia	JAK	TH17
PTPN2	IPAVS	JAK_STAT_pathway_in_postconditioning_ischemia	JAK	TH1
PTPN2	KEGG	JAK-STAT signaling	JAK	TH17
PTPN2	KEGG	JAK-STAT signaling	JAK	TH1
PTPN2	PID	IFN-gamma	IFN-GAMMA	cytokine
PTPN2	PID	IFN-gamma	IFN-GAMMA	Th1
PTPN2	PID	PDGFR-beta signaling	PDGFR-BETA	stimulus
PTPN2	REACTOME	Interleukin-1 family signaling	IL1	cytokine
PTPN2	REACTOME	Interleukin-37 signaling	IL37	cytokine
PTPN22	IPAVS	ANG_II_and_JAK_STAT_interactions_in_mediating_cardiac_myocyte_function	JAK	TH17
PTPN22	IPAVS	ANG_II_and_JAK_STAT_interactions_in_mediating_cardiac_myocyte_function	JAK	TH1
PTPN22	IPAVS	GP130_JAK_STAT	GP130	cytokine
PTPN22	IPAVS	GP130_JAK_STAT	JAK	TH17
PTPN22	IPAVS	GP130_JAK_STAT	JAK	TH1
PTPN22	IPAVS	JAK_STAT_pathway_in_postconditioning_ischemia	JAK	TH17
PTPN22	IPAVS	JAK_STAT_pathway_in_postconditioning_ischemia	JAK	TH1
PTPN22	NetPath	TCR	TCR	adaptive
PTPN22	REACTOME	Adaptive Immune System	ADAPTIVE	adaptive
PTPN22	REACTOME	TCR signaling	TCR	adaptive
PTTG1	KEGG	Human T-cell leukemia virus 1 infection	T-CELL	adaptive
REL	IPAVS	RANK_Singnaling_Pathway_in_Osteoclast_resorption	RANK	cytokine
REL	NetPath	IL1	IL1	cytokine
REL	NetPath	RANKL	RANKL	cytokine
REL	NetPath	TNFalpha	TNF-ALPHA	cytokine
REL	PharmGKB	Tacrolimus_Cyclosporine_Pathway_Pharmacodynamics	CYCLOSPORINE	stimulus
REL	PharmGKB	Tacrolimus_Cyclosporine_Pathway_Pharmacodynamics	CYCLOSPORINE	adaptive
REL	PID	Atypical NF-kappaB	NFKB	innate
REL	REACTOME	Adaptive Immune System	ADAPTIVE	adaptive
REL	REACTOME	Downstream signaling events of B Cell Receptor (BCR)	BCR	ANTIGEN_PRESENTATION
REL	REACTOME	Downstream signaling events of B Cell Receptor (BCR)	BCR	Th2
REL	REACTOME	Signaling by the B Cell Receptor (BCR)	BCR	ANTIGEN_PRESENTATION
REL	REACTOME	Signaling by the B Cell Receptor (BCR)	BCR	Th2
REL	REACTOME	Signaling by the B Cell Receptor (BCR)	SIGNALING-BCR	innate
REL	WikiPathways	B Cell Receptor Signaling	BCR	ANTIGEN_PRESENTATION
REL	WikiPathways	B Cell Receptor Signaling	BCR	Th2
REL	WikiPathways	Canonical NF-KB	KB	cytokine
REL	WikiPathways	Canonical NF-KB	NF	innate
REL	WikiPathways	IL-1 signaling	IL1	cytokine
REL	WikiPathways	Interferon type I signaling	IFN-TYPE1	cytokine
REL	WikiPathways	Photodynamic therapy-induced NF-kB survival signaling	KB	cytokine
REL	WikiPathways	Photodynamic therapy-induced NF-kB survival signaling	NF	innate
REL	WikiPathways	T-Cell antigen Receptor (TCR) Signaling	T-CELL	adaptive
REL	WikiPathways	TNF alpha Signaling	TNF-ALPHA	cytokine
REL	WikiPathways	Toll-like Receptor Signaling	TLR	innate
RNF114	REACTOME	Adaptive Immune System	ADAPTIVE	adaptive
RPS6KA4	ACSN2	PI3K_AKT_MTOR	MTOR	adaptive
RPS6KA4	KEGG	TNF signaling	TNF	cytokine
RPS6KA4	Panther_Pathway	PDGF_signaling	PDGF	stimulus
RPS6KA4	WikiPathways	Interferon type I signaling	IFN-TYPE1	cytokine
RUNX1	ACSN2	MIRNA_TF_IMMUNOSUPPRESSIVE	IMMUNOSUPPRESSIVE	stimulus
RUNX1	IPAVS	acute_Myeloid_leukemia_Signaling	MYELOID	innate
RUNX1	KEGG	Acute myeloid leukemia	MYELOID	innate
RUNX1	KEGG	Chronic myeloid leukemia	MYELOID	innate
RUNX1	NetPath	TGF_beta_Receptor	TGF-BETA-RECEPTOR	cytokine
RUNX3	NetPath	TGF_beta_Receptor	TGF-BETA-RECEPTOR	cytokine
RUNX3	WikiPathways	TGF-beta Receptor Signaling	TGF-BETA-RECEPTOR	cytokine
SNAI1	WikiPathways	Kit receptor signaling	KIT-RECEPTOR	cytokine
SOCS1	ACSN2	IMMUNOSTIMULATORY_CYTOKINE	CYTOKINE	cytokine
SOCS1	ACSN2	IMMUNOSTIMULATORY_CYTOKINE	IMMUNOSTIMULATORY	stimulus
SOCS1	IPAVS	ANG_II_and_JAK_STAT_interactions_in_mediating_cardiac_myocyte_function	JAK	TH17
SOCS1	IPAVS	ANG_II_and_JAK_STAT_interactions_in_mediating_cardiac_myocyte_function	JAK	TH1
SOCS1	IPAVS	GP130_JAK_STAT	GP130	cytokine
SOCS1	IPAVS	GP130_JAK_STAT	JAK	TH17
SOCS1	IPAVS	GP130_JAK_STAT	JAK	TH1
SOCS1	IPAVS	JAK_STAT_pathway_in_postconditioning_ischemia	JAK	TH17
SOCS1	IPAVS	JAK_STAT_pathway_in_postconditioning_ischemia	JAK	TH1
SOCS1	KEGG	JAK-STAT signaling	JAK	TH17
SOCS1	KEGG	JAK-STAT signaling	JAK	TH1
SOCS1	KEGG	Prolactin signaling	PROLACTIN	cytokine
SOCS1	KEGG	Toxoplasmosis	TOXOPLASMOSIS	cytokine
SOCS1	NetPath	IL4	IL4	cytokine
SOCS1	NetPath	IL4	IL4	Th2
SOCS1	NetPath	IL5	IL5	cytokine
SOCS1	NetPath	IL5	IL5	Th2
SOCS1	NetPath	KitReceptor	KITRECEPTOR	cytokine
SOCS1	NetPath	Prolactin	PROLACTIN	cytokine
SOCS1	Panther_Pathway	JAK_STAT_signaling	JAK	TH17
SOCS1	Panther_Pathway	JAK_STAT_signaling	JAK	TH1
SOCS1	PID	IFN-gamma	IFN-GAMMA	cytokine
SOCS1	PID	IFN-gamma	IFN-GAMMA	Th1
SOCS1	PID	IL12-mediated signaling events	IL12-MEDIATED	cytokine
SOCS1	PID	IL12-mediated signaling events	IL12-MEDIATED	Th1
SOCS1	PID	IL2-mediated signaling events	IL2-MEDIATED	cytokine
SOCS1	PID	IL2-mediated signaling events	IL2-MEDIATED	Th1
SOCS1	PID	IL4-mediated signaling events	IL4-MEDIATED	cytokine
SOCS1	PID	IL4-mediated signaling events	IL4-MEDIATED	Th2
SOCS1	REACTOME	Adaptive Immune System	ADAPTIVE	adaptive
SOCS1	REACTOME	Interferon alpha/beta signaling	IFN	cytokine
SOCS1	REACTOME	Interferon gamma signaling	IFN-GAMMA-SIGNALING	cytokine
SOCS1	REACTOME	Interferon gamma signaling	IFN-GAMMA-SIGNALING	Th1
SOCS1	REACTOME	Interferon Signaling	IFN	cytokine
SOCS1	REACTOME	Interleukin-7 signaling	IL7	cytokine
SOCS1	REACTOME	MyD88:MAL(TIRAP) cascade initiated on plasma membrane	MAL	innate
SOCS1	REACTOME	Regulation of IFNG signaling	IFNG	cytokine
SOCS1	REACTOME	Regulation of IFNG signaling	IFNG	Th1
SOCS1	REACTOME	Toll Like Receptor 2 (TLR2) Cascade	TLR2	innate
SOCS1	REACTOME	Toll Like Receptor 4 (TLR4) Cascade	TLR4	innate
SOCS1	REACTOME	Toll Like Receptor TLR1:TLR2 Cascade	TLR	innate
SOCS1	REACTOME	Toll Like Receptor TLR6:TLR2 Cascade	TLR	innate
SOCS1	systems-biology.org	Macrophage_Map_Update_ver2_re	MACROPHAGE	innate
SOCS1	systems-biology.org	Toll-Like_receptor_signaling_network	TLR	innate
SOCS1	SIGNOR2.0	SIGNOR-IL6	IL6	cytokine
SOCS1	SIGNOR2.0	SIGNOR-IL6	IL6	Th17
SOCS1	WikiPathways	EPO Receptor Signaling	EPO-RECEPTOR	cytokine
SOCS1	WikiPathways	IL-4 Signaling	IL4	cytokine
SOCS1	WikiPathways	IL-4 Signaling	IL4	Th2
SOCS1	WikiPathways	Interferon type I signaling	IFN-TYPE1	cytokine
SOCS1	WikiPathways	Kit receptor signaling	KIT-RECEPTOR	cytokine
SOCS1	WikiPathways	Prolactin Signaling	PROLACTIN	cytokine
SOCS1	WikiPathways	Regulation of toll-like receptor signaling	TLR	innate
SOCS1	WikiPathways	Type II interferon signaling (IFNG)	IFN	cytokine
SOCS1	WikiPathways	Type II interferon signaling (IFNG)	IFNG	Th1
STAT2	BioCarta	ifn alpha signaling	IFN-ALPHA	cytokine
STAT2	INOH	IFN alpha signaling	IFN-ALPHA	cytokine
STAT2	INOH	JAK STAT MolecularVariation 1	JAK	TH17
STAT2	INOH	JAK STAT MolecularVariation 1	JAK	TH1
STAT2	INOH	JAK STAT MolecularVariation 2	JAK	TH17
STAT2	INOH	JAK STAT MolecularVariation 2	JAK	TH1
STAT2	KEGG	C-type lectin receptor signaling	LECTIN-RECEPTOR	innate
STAT2	KEGG	Chemokine signaling	CHEMOKINE	chemokine
STAT2	KEGG	JAK-STAT signaling	JAK	TH17
STAT2	KEGG	JAK-STAT signaling	JAK	TH1
STAT2	KEGG	Necroptosis	NECROPTOSIS	innate
STAT2	KEGG	NOD-like receptor signaling	NOD-LIKE-RECEPTOR	innate
STAT2	Panther_Pathway	PDGF_signaling	PDGF	stimulus
STAT2	PharmGKB	Peginterferon_alpha_2a_Peginterferon_alpha_2b_Pathway_Hepatocyte_Pharmacodynamics	PEG-IFN	innate
STAT2	PID	CXCR4-mediated signaling events	CXCR4-MEDIATED	chemokine
STAT2	PID	IL27-mediated signaling events	IL27-MEDIATED	Th1
STAT2	REACTOME	Interferon alpha/beta signaling	IFN	cytokine
STAT2	REACTOME	Interferon Signaling	IFN	cytokine
STAT2	REACTOME	Interleukin-20 family signaling	IL20	cytokine
STAT2	REACTOME	Regulation of IFNA signaling	IFNA	cytokine
STAT2	stke	Type I Interferon (alpha/beta IFN) Pathway	IFN	cytokine
STAT2	systems-biology.org	beta_cell_v2.3	BETA-CELL-V2-3	Th2
STAT2	systems-biology.org	Macrophage_Map_Update_ver2_re	MACROPHAGE	innate
STAT2	WikiPathways	Chemokine signaling	CHEMOKINE	chemokine
STAT2	WikiPathways	Interferon type I signaling	IFN-TYPE1	cytokine
STAT2	WikiPathways	Type II interferon signaling (IFNG)	IFN	cytokine
STAT2	WikiPathways	Type II interferon signaling (IFNG)	IFNG	Th1
STAT2	WikiPathways	Type III interferon signaling	IFN	cytokine
STAT3	REACTOME	Interleukin-10 signaling	IL10	cytokine
STAT3	REACTOME	Interleukin-10 signaling	IL10	Th2
STAT3	ACSN2	IMMUNOSTIMULATORY_CYTOKINE	CYTOKINE	cytokine
STAT3	ACSN2	IMMUNOSTIMULATORY_CYTOKINE	IMMUNOSTIMULATORY	stimulus
STAT3	ACSN2	IMMUNOSUPPRESSIVE_CYTOKINE	CYTOKINE	cytokine
STAT3	ACSN2	IMMUNOSUPPRESSIVE_CYTOKINE	IMMUNOSUPPRESSIVE	stimulus
STAT3	ACSN2	INFLAMMATORY_SIGNALING	INFLAMMATORY	innate
STAT3	BioCarta	il 6 signaling	IL6	cytokine
STAT3	BioCarta	il 6 signaling	IL6	Th17
STAT3	BioCarta	il22 soluble receptor signaling	IL22	cytokine
STAT3	BioCarta	il22 soluble receptor signaling	IL22	Th17
STAT3	BioCarta	pdgf signaling	PDGF	stimulus
STAT3	BioCarta	stat3 signaling	STAT3	TH1
STAT3	BioCarta	stat3 signaling	STAT3	TH17
STAT3	BioCarta	tpo signaling	TPO	cytokine
STAT3	INOH	EPO signaling	EPO	cytokine
STAT3	INOH	IFN alpha signaling	IFN-ALPHA	cytokine
STAT3	INOH	IL-10 signaling	IL10	cytokine
STAT3	INOH	IL-10 signaling	IL10	Th2
STAT3	INOH	IL-23 signaling	IL23	TH1
STAT3	INOH	IL-23 signaling	IL23	TH17
STAT3	INOH	IL-6 signaling	IL6	cytokine
STAT3	INOH	IL-6 signaling	IL6	Th17
STAT3	INOH	JAK STAT MolecularVariation 1	JAK	TH17
STAT3	INOH	JAK STAT MolecularVariation 1	JAK	TH1
STAT3	INOH	JAK STAT MolecularVariation 2	JAK	TH17
STAT3	INOH	JAK STAT MolecularVariation 2	JAK	TH1
STAT3	INOH	TPO signaling	TPO	cytokine
STAT3	IPAVS	acute_Myeloid_leukemia_Signaling	MYELOID	innate
STAT3	IPAVS	ANG_II_and_JAK_STAT_interactions_in_mediating_cardiac_myocyte_function	JAK	TH17
STAT3	IPAVS	ANG_II_and_JAK_STAT_interactions_in_mediating_cardiac_myocyte_function	JAK	TH1
STAT3	IPAVS	Cross_talk_between_the_PI3K_Akt_and_JAK_STAT_pathways_in_acute_opioid_induced_cardioprotection	JAK	TH17
STAT3	IPAVS	Cross_talk_between_the_PI3K_Akt_and_JAK_STAT_pathways_in_acute_opioid_induced_cardioprotection	JAK	TH1
STAT3	IPAVS	GP130_JAK_STAT	GP130	cytokine
STAT3	IPAVS	GP130_JAK_STAT	JAK	TH17
STAT3	IPAVS	GP130_JAK_STAT	JAK	TH1
STAT3	IPAVS	JAK_STAT_pathway_in_postconditioning_ischemia	JAK	TH17
STAT3	IPAVS	JAK_STAT_pathway_in_postconditioning_ischemia	JAK	TH1
STAT3	IPAVS	STAT_signaling	STAT	TH1
STAT3	IPAVS	STAT_signaling	STAT	TH17
STAT3	KEGG	Acute myeloid leukemia	MYELOID	innate
STAT3	KEGG	Adipocytokine signaling	ADIPOCYTOKINE	cytokine
STAT3	KEGG	Chemokine signaling	CHEMOKINE	chemokine
STAT3	KEGG	Inflammatory bowel disease (IBD)	INFLAMMATORY	innate
STAT3	KEGG	JAK-STAT signaling	JAK	TH17
STAT3	KEGG	JAK-STAT signaling	JAK	TH1
STAT3	KEGG	Necroptosis	NECROPTOSIS	innate
STAT3	KEGG	Prolactin signaling	PROLACTIN	cytokine
STAT3	KEGG	Toxoplasmosis	TOXOPLASMOSIS	cytokine
STAT3	NetPath	BCR	BCR	ANTIGEN_PRESENTATION
STAT3	NetPath	BCR	BCR	Th2
STAT3	NetPath	IL-7	IL7	cytokine
STAT3	NetPath	IL11	IL11	cytokine
STAT3	NetPath	IL2	IL2	cytokine
STAT3	NetPath	IL2	IL2	Th1
STAT3	NetPath	IL4	IL4	cytokine
STAT3	NetPath	IL4	IL4	Th2
STAT3	NetPath	IL5	IL5	cytokine
STAT3	NetPath	IL5	IL5	Th2
STAT3	NetPath	IL6	IL6	cytokine
STAT3	NetPath	IL6	IL6	Th17
STAT3	NetPath	IL9	IL9	cytokine
STAT3	NetPath	IL9	IL9	Th2
STAT3	NetPath	KitReceptor	KITRECEPTOR	cytokine
STAT3	NetPath	Prolactin	PROLACTIN	cytokine
STAT3	NetPath	RAGE	RAGE	innate
STAT3	NetPath	TSLP	TSLP	ANTIGEN_PRESENTATION
STAT3	Panther_Pathway	Inflammation_mediated_by_chemokine_and_cytokine_signaling	CHEMOKINE	chemokine
STAT3	Panther_Pathway	Inflammation_mediated_by_chemokine_and_cytokine_signaling	CYTOKINE	cytokine
STAT3	Panther_Pathway	JAK_STAT_signaling	JAK	TH17
STAT3	Panther_Pathway	JAK_STAT_signaling	JAK	TH1
STAT3	Panther_Pathway	PDGF_signaling	PDGF	stimulus
STAT3	PID	CXCR4-mediated signaling events	CXCR4-MEDIATED	chemokine
STAT3	PID	GMCSF-mediated signaling events	GMCSF-MEDIATED	cytokine
STAT3	PID	IL12 signaling mediated by STAT4	IL12-MEDIATED	cytokine
STAT3	PID	IL12 signaling mediated by STAT4	IL12-MEDIATED	Th1
STAT3	PID	IL12 signaling mediated by STAT4	STAT4	TH1
STAT3	PID	IL12 signaling mediated by STAT4	STAT4	TH17
STAT3	PID	IL12-mediated signaling events	IL12-MEDIATED	cytokine
STAT3	PID	IL12-mediated signaling events	IL12-MEDIATED	Th1
STAT3	PID	IL2-mediated signaling events	IL2-MEDIATED	cytokine
STAT3	PID	IL2-mediated signaling events	IL2-MEDIATED	Th1
STAT3	PID	IL23-mediated signaling events	IL23-MEDIATED	TH1
STAT3	PID	IL23-mediated signaling events	IL23-MEDIATED	TH17
STAT3	PID	IL27-mediated signaling events	IL27-MEDIATED	Th1
STAT3	PID	PDGFR-beta signaling	PDGFR-BETA	stimulus
STAT3	REACTOME	Interleukin-1 family signaling	IL1	cytokine
STAT3	REACTOME	Interleukin-12 family signaling	IL12	cytokine
STAT3	REACTOME	Interleukin-12 family signaling	IL12	Th1
STAT3	REACTOME	Interleukin-15 signaling	IL15	cytokine
STAT3	REACTOME	Interleukin-2 family signaling	IL2	cytokine
STAT3	REACTOME	Interleukin-2 family signaling	IL2	Th1
STAT3	REACTOME	Interleukin-20 family signaling	IL20	cytokine
STAT3	REACTOME	Interleukin-21 signaling	IL21	Th1
STAT3	REACTOME	Interleukin-21 signaling	IL21	Th17
STAT3	REACTOME	Interleukin-21 signaling	IL21	cytokine
STAT3	REACTOME	Interleukin-23 signaling	IL23	TH1
STAT3	REACTOME	Interleukin-23 signaling	IL23	TH17
STAT3	REACTOME	Interleukin-27 signaling	IL27	cytokine
STAT3	REACTOME	Interleukin-35 Signalling	IL35	cytokine
STAT3	REACTOME	Interleukin-37 signaling	IL37	cytokine
STAT3	REACTOME	Interleukin-6 family signaling	IL6	cytokine
STAT3	REACTOME	Interleukin-6 family signaling	IL6	Th17
STAT3	REACTOME	Interleukin-6 signaling	IL6	cytokine
STAT3	REACTOME	Interleukin-6 signaling	IL6	Th17
STAT3	REACTOME	Interleukin-7 signaling	IL7	cytokine
STAT3	REACTOME	Interleukin-9 signaling	IL9	cytokine
STAT3	REACTOME	Interleukin-9 signaling	IL9	Th2
STAT3	REACTOME	Signaling by PDGF	PDGF	stimulus
STAT3	REACTOME	Signaling by SCF-KIT	KIT	cytokine
STAT3	stke	STAT3 Pathway	STAT3	TH1
STAT3	stke	STAT3 Pathway	STAT3	TH17
STAT3	systems-biology.org	beta_cell_v2.3	BETA-CELL-V2-3	Th2
STAT3	systems-biology.org	Macrophage_Map_Update_ver2_re	MACROPHAGE	innate
STAT3	systems-biology.org	Toll-Like_receptor_signaling_network	TLR	innate
STAT3	SIGNOR2.0	SIGNOR-IL6	IL6	cytokine
STAT3	SIGNOR2.0	SIGNOR-IL6	IL6	Th17
STAT3	WikiPathways	Chemokine signaling	CHEMOKINE	chemokine
STAT3	WikiPathways	EPO Receptor Signaling	EPO-RECEPTOR	cytokine
STAT3	WikiPathways	IL-2 Signaling	IL2	cytokine
STAT3	WikiPathways	IL-2 Signaling	IL2	Th1
STAT3	WikiPathways	IL-3 Signaling	IL3	cytokine
STAT3	WikiPathways	IL-4 Signaling	IL4	cytokine
STAT3	WikiPathways	IL-4 Signaling	IL4	Th2
STAT3	WikiPathways	IL-5 Signaling	IL5	cytokine
STAT3	WikiPathways	IL-5 Signaling	IL5	Th2
STAT3	WikiPathways	IL-6 signaling	IL6	cytokine
STAT3	WikiPathways	IL-6 signaling	IL6	Th17
STAT3	WikiPathways	IL-7 Signaling	IL7	cytokine
STAT3	WikiPathways	IL-9 Signaling	IL9	cytokine
STAT3	WikiPathways	IL-9 Signaling	IL9	Th2
STAT3	WikiPathways	IL17 signaling	IL17	Th17
STAT3	WikiPathways	Interferon type I signaling	IFN-TYPE1	cytokine
STAT3	WikiPathways	Interleukin-11 Signaling	IL11	cytokine
STAT3	WikiPathways	Kit receptor signaling	KIT-RECEPTOR	cytokine
STAT3	WikiPathways	PDGF	PDGF	stimulus
STAT3	WikiPathways	PDGFR-beta	PDGFR-BETA	stimulus
STAT3	WikiPathways	Prion disease	PRION	innate
STAT3	WikiPathways	Prolactin Signaling	PROLACTIN	cytokine
STAT3	WikiPathways	TGF-beta Receptor Signaling	TGF-BETA-RECEPTOR	cytokine
STAT3	WikiPathways	Thymic Stromal LymphoPoietin (TSLP) Signaling	LYMPHOPOIETIN	cytokine
STAT3	WikiPathways	Thymic Stromal LymphoPoietin (TSLP) Signaling	THYMIC	adaptive
STAT3	WikiPathways	Thymic Stromal LymphoPoietin (TSLP) Signaling	TSLP	ANTIGEN_PRESENTATION
STAT5A	PID	CXCR4-mediated signaling events	CXCR4-MEDIATED	chemokine
STAT5A	ACSN2	IMMUNOSTIMULATORY_CYTOKINE	CYTOKINE	cytokine
STAT5A	ACSN2	IMMUNOSTIMULATORY_CYTOKINE	IMMUNOSTIMULATORY	stimulus
STAT5A	BioCarta	epo signaling	EPO	cytokine
STAT5A	BioCarta	il 2 signaling	IL2	cytokine
STAT5A	BioCarta	il 2 signaling	IL2	Th1
STAT5A	BioCarta	il 3 signaling	IL3	cytokine
STAT5A	BioCarta	il-7 signal transduction	IL7	cytokine
STAT5A	BioCarta	il22 soluble receptor signaling	IL22	cytokine
STAT5A	BioCarta	il22 soluble receptor signaling	IL22	Th17
STAT5A	BioCarta	tpo signaling	TPO	cytokine
STAT5A	INOH	EPO signaling	EPO	cytokine
STAT5A	INOH	IL-2 signaling	IL2	cytokine
STAT5A	INOH	IL-2 signaling	IL2	Th1
STAT5A	INOH	IL-3 signaling	IL3	cytokine
STAT5A	INOH	IL-5 signaling	IL5	cytokine
STAT5A	INOH	IL-5 signaling	IL5	Th2
STAT5A	INOH	IL-7 signaling	IL7	cytokine
STAT5A	INOH	JAK STAT MolecularVariation 1	JAK	TH17
STAT5A	INOH	JAK STAT MolecularVariation 1	JAK	TH1
STAT5A	INOH	JAK STAT MolecularVariation 2	JAK	TH17
STAT5A	INOH	JAK STAT MolecularVariation 2	JAK	TH1
STAT5A	INOH	PDGF	PDGF	stimulus
STAT5A	IPAVS	acute_Myeloid_leukemia_Signaling	MYELOID	innate
STAT5A	IPAVS	STAT_signaling	STAT	TH1
STAT5A	IPAVS	STAT_signaling	STAT	TH17
STAT5A	KEGG	Acute myeloid leukemia	MYELOID	innate
STAT5A	KEGG	Chronic myeloid leukemia	MYELOID	innate
STAT5A	KEGG	Human T-cell leukemia virus 1 infection	T-CELL	adaptive
STAT5A	KEGG	JAK-STAT signaling	JAK	TH17
STAT5A	KEGG	JAK-STAT signaling	JAK	TH1
STAT5A	KEGG	Necroptosis	NECROPTOSIS	innate
STAT5A	KEGG	Prolactin signaling	PROLACTIN	cytokine
STAT5A	NetPath	IL-7	IL7	cytokine
STAT5A	NetPath	IL2	IL2	cytokine
STAT5A	NetPath	IL2	IL2	Th1
STAT5A	NetPath	IL3	IL3	cytokine
STAT5A	NetPath	IL5	IL5	cytokine
STAT5A	NetPath	IL5	IL5	Th2
STAT5A	NetPath	IL6	IL6	cytokine
STAT5A	NetPath	IL6	IL6	Th17
STAT5A	NetPath	IL9	IL9	cytokine
STAT5A	NetPath	IL9	IL9	Th2
STAT5A	NetPath	KitReceptor	KITRECEPTOR	cytokine
STAT5A	NetPath	Prolactin	PROLACTIN	cytokine
STAT5A	NetPath	TNFalpha	TNF-ALPHA	cytokine
STAT5A	NetPath	TSLP	TSLP	ANTIGEN_PRESENTATION
STAT5A	Panther_Pathway	JAK_STAT_signaling	JAK	TH17
STAT5A	Panther_Pathway	JAK_STAT_signaling	JAK	TH1
STAT5A	Panther_Pathway	PDGF_signaling	PDGF	stimulus
STAT5A	PID	CD40/CD40L signaling	CD40CD40L	ANTIGEN_PRESENTATION
STAT5A	PID	EPO signaling	EPO	cytokine
STAT5A	PID	GMCSF-mediated signaling events	GMCSF-MEDIATED	cytokine
STAT5A	PID	IL12-mediated signaling events	IL12-MEDIATED	cytokine
STAT5A	PID	IL12-mediated signaling events	IL12-MEDIATED	Th1
STAT5A	PID	IL2 signaling events mediated by STAT5	IL2-MEDIATED	cytokine
STAT5A	PID	IL2 signaling events mediated by STAT5	IL2-MEDIATED	Th1
STAT5A	PID	IL2 signaling events mediated by STAT5	STAT5	TH1
STAT5A	PID	IL2 signaling events mediated by STAT5	STAT5	TH17
STAT5A	PID	IL2-mediated signaling events	IL2-MEDIATED	cytokine
STAT5A	PID	IL2-mediated signaling events	IL2-MEDIATED	Th1
STAT5A	PID	IL23-mediated signaling events	IL23-MEDIATED	TH1
STAT5A	PID	IL23-mediated signaling events	IL23-MEDIATED	TH17
STAT5A	PID	IL27-mediated signaling events	IL27-MEDIATED	Th1
STAT5A	PID	IL4-mediated signaling events	IL4-MEDIATED	cytokine
STAT5A	PID	IL4-mediated signaling events	IL4-MEDIATED	Th2
STAT5A	PID	IL5-mediated signaling events	IL5-MEDIATED	cytokine
STAT5A	PID	IL5-mediated signaling events	IL5-MEDIATED	Th2
STAT5A	PID	PDGFR-beta signaling	PDGFR-BETA	stimulus
STAT5A	REACTOME	Interleukin-15 signaling	IL15	cytokine
STAT5A	REACTOME	Interleukin-2 family signaling	IL2	cytokine
STAT5A	REACTOME	Interleukin-2 family signaling	IL2	Th1
STAT5A	REACTOME	Interleukin-2 signaling	IL2	cytokine
STAT5A	REACTOME	Interleukin-2 signaling	IL2	Th1
STAT5A	REACTOME	Interleukin-20 family signaling	IL20	cytokine
STAT5A	REACTOME	Interleukin-21 signaling	IL21	Th1
STAT5A	REACTOME	Interleukin-21 signaling	IL21	Th17
STAT5A	REACTOME	Interleukin-21 signaling	IL21	cytokine
STAT5A	REACTOME	Interleukin-7 signaling	IL7	cytokine
STAT5A	REACTOME	Interleukin-9 signaling	IL9	cytokine
STAT5A	REACTOME	Interleukin-9 signaling	IL9	Th2
STAT5A	REACTOME	Signaling by PDGF	PDGF	stimulus
STAT5A	REACTOME	Signaling by SCF-KIT	KIT	cytokine
STAT5A	systems-biology.org	beta_cell_v2.3	BETA-CELL-V2-3	Th2
STAT5A	systems-biology.org	Macrophage_Map_Update_ver2_re	MACROPHAGE	innate
STAT5A	systems-biology.org	Toll-Like_receptor_signaling_network	TLR	innate
STAT5A	WikiPathways	EPO Receptor Signaling	EPO-RECEPTOR	cytokine
STAT5A	WikiPathways	IL-2 Signaling	IL2	cytokine
STAT5A	WikiPathways	IL-2 Signaling	IL2	Th1
STAT5A	WikiPathways	IL-3 Signaling	IL3	cytokine
STAT5A	WikiPathways	IL-4 Signaling	IL4	cytokine
STAT5A	WikiPathways	IL-4 Signaling	IL4	Th2
STAT5A	WikiPathways	IL-5 Signaling	IL5	cytokine
STAT5A	WikiPathways	IL-5 Signaling	IL5	Th2
STAT5A	WikiPathways	IL-7 Signaling	IL7	cytokine
STAT5A	WikiPathways	IL-9 Signaling	IL9	cytokine
STAT5A	WikiPathways	IL-9 Signaling	IL9	Th2
STAT5A	WikiPathways	Interferon type I signaling	IFN-TYPE1	cytokine
STAT5A	WikiPathways	Kit receptor signaling	KIT-RECEPTOR	cytokine
STAT5A	WikiPathways	PDGFR-beta	PDGFR-BETA	stimulus
STAT5A	WikiPathways	Prolactin Signaling	PROLACTIN	cytokine
STAT5A	WikiPathways	Thymic Stromal LymphoPoietin (TSLP) Signaling	LYMPHOPOIETIN	cytokine
STAT5A	WikiPathways	Thymic Stromal LymphoPoietin (TSLP) Signaling	THYMIC	adaptive
STAT5A	WikiPathways	Thymic Stromal LymphoPoietin (TSLP) Signaling	TSLP	ANTIGEN_PRESENTATION
STAT5B	ACSN2	IMMUNOSTIMULATORY_CYTOKINE	CYTOKINE	cytokine
STAT5B	ACSN2	IMMUNOSTIMULATORY_CYTOKINE	IMMUNOSTIMULATORY	stimulus
STAT5B	BioCarta	epo signaling	EPO	cytokine
STAT5B	BioCarta	il 2 signaling	IL2	cytokine
STAT5B	BioCarta	il 2 signaling	IL2	Th1
STAT5B	BioCarta	il 3 signaling	IL3	cytokine
STAT5B	BioCarta	il-7 signal transduction	IL7	cytokine
STAT5B	BioCarta	il22 soluble receptor signaling	IL22	cytokine
STAT5B	BioCarta	il22 soluble receptor signaling	IL22	Th17
STAT5B	BioCarta	tpo signaling	TPO	cytokine
STAT5B	INOH	EPO signaling	EPO	cytokine
STAT5B	INOH	IL-2 signaling	IL2	cytokine
STAT5B	INOH	IL-2 signaling	IL2	Th1
STAT5B	INOH	IL-3 signaling	IL3	cytokine
STAT5B	INOH	IL-5 signaling	IL5	cytokine
STAT5B	INOH	IL-5 signaling	IL5	Th2
STAT5B	INOH	IL-7 signaling	IL7	cytokine
STAT5B	INOH	JAK STAT MolecularVariation 1	JAK	TH17
STAT5B	INOH	JAK STAT MolecularVariation 1	JAK	TH1
STAT5B	INOH	JAK STAT MolecularVariation 2	JAK	TH17
STAT5B	INOH	JAK STAT MolecularVariation 2	JAK	TH1
STAT5B	INOH	PDGF	PDGF	stimulus
STAT5B	IPAVS	STAT_signaling	STAT	TH1
STAT5B	IPAVS	STAT_signaling	STAT	TH17
STAT5B	KEGG	Acute myeloid leukemia	MYELOID	innate
STAT5B	KEGG	Chemokine signaling	CHEMOKINE	chemokine
STAT5B	KEGG	Chronic myeloid leukemia	MYELOID	innate
STAT5B	KEGG	Human T-cell leukemia virus 1 infection	T-CELL	adaptive
STAT5B	KEGG	JAK-STAT signaling	JAK	TH17
STAT5B	KEGG	JAK-STAT signaling	JAK	TH1
STAT5B	KEGG	Necroptosis	NECROPTOSIS	innate
STAT5B	KEGG	Prolactin signaling	PROLACTIN	cytokine
STAT5B	NetPath	IL-7	IL7	cytokine
STAT5B	NetPath	IL2	IL2	cytokine
STAT5B	NetPath	IL2	IL2	Th1
STAT5B	NetPath	IL3	IL3	cytokine
STAT5B	NetPath	IL4	IL4	cytokine
STAT5B	NetPath	IL4	IL4	Th2
STAT5B	NetPath	IL5	IL5	cytokine
STAT5B	NetPath	IL5	IL5	Th2
STAT5B	NetPath	IL6	IL6	cytokine
STAT5B	NetPath	IL6	IL6	Th17
STAT5B	NetPath	IL9	IL9	cytokine
STAT5B	NetPath	IL9	IL9	Th2
STAT5B	NetPath	KitReceptor	KITRECEPTOR	cytokine
STAT5B	NetPath	Prolactin	PROLACTIN	cytokine
STAT5B	NetPath	TSLP	TSLP	ANTIGEN_PRESENTATION
STAT5B	Panther_Pathway	JAK_STAT_signaling	JAK	TH17
STAT5B	Panther_Pathway	JAK_STAT_signaling	JAK	TH1
STAT5B	Panther_Pathway	PDGF_signaling	PDGF	stimulus
STAT5B	PID	CXCR4-mediated signaling events	CXCR4-MEDIATED	chemokine
STAT5B	PID	EPO signaling	EPO	cytokine
STAT5B	PID	GMCSF-mediated signaling events	GMCSF-MEDIATED	cytokine
STAT5B	PID	IL2 signaling events mediated by STAT5	IL2-MEDIATED	cytokine
STAT5B	PID	IL2 signaling events mediated by STAT5	IL2-MEDIATED	Th1
STAT5B	PID	IL2 signaling events mediated by STAT5	STAT5	TH1
STAT5B	PID	IL2 signaling events mediated by STAT5	STAT5	TH17
STAT5B	PID	IL2-mediated signaling events	IL2-MEDIATED	cytokine
STAT5B	PID	IL2-mediated signaling events	IL2-MEDIATED	Th1
STAT5B	PID	IL4-mediated signaling events	IL4-MEDIATED	cytokine
STAT5B	PID	IL4-mediated signaling events	IL4-MEDIATED	Th2
STAT5B	PID	IL5-mediated signaling events	IL5-MEDIATED	cytokine
STAT5B	PID	IL5-mediated signaling events	IL5-MEDIATED	Th2
STAT5B	PID	PDGFR-beta signaling	PDGFR-BETA	stimulus
STAT5B	REACTOME	Interleukin-15 signaling	IL15	cytokine
STAT5B	REACTOME	Interleukin-2 family signaling	IL2	cytokine
STAT5B	REACTOME	Interleukin-2 family signaling	IL2	Th1
STAT5B	REACTOME	Interleukin-2 signaling	IL2	cytokine
STAT5B	REACTOME	Interleukin-2 signaling	IL2	Th1
STAT5B	REACTOME	Interleukin-20 family signaling	IL20	cytokine
STAT5B	REACTOME	Interleukin-21 signaling	IL21	Th1
STAT5B	REACTOME	Interleukin-21 signaling	IL21	Th17
STAT5B	REACTOME	Interleukin-21 signaling	IL21	cytokine
STAT5B	REACTOME	Interleukin-7 signaling	IL7	cytokine
STAT5B	REACTOME	Interleukin-9 signaling	IL9	cytokine
STAT5B	REACTOME	Interleukin-9 signaling	IL9	Th2
STAT5B	REACTOME	Signaling by PDGF	PDGF	stimulus
STAT5B	REACTOME	Signaling by SCF-KIT	KIT	cytokine
STAT5B	systems-biology.org	beta_cell_v2.3	BETA-CELL-V2-3	Th2
STAT5B	systems-biology.org	Toll-Like_receptor_signaling_network	TLR	innate
STAT5B	WikiPathways	Chemokine signaling	CHEMOKINE	chemokine
STAT5B	WikiPathways	EPO Receptor Signaling	EPO-RECEPTOR	cytokine
STAT5B	WikiPathways	IL-2 Signaling	IL2	cytokine
STAT5B	WikiPathways	IL-2 Signaling	IL2	Th1
STAT5B	WikiPathways	IL-3 Signaling	IL3	cytokine
STAT5B	WikiPathways	IL-4 Signaling	IL4	cytokine
STAT5B	WikiPathways	IL-4 Signaling	IL4	Th2
STAT5B	WikiPathways	IL-5 Signaling	IL5	cytokine
STAT5B	WikiPathways	IL-5 Signaling	IL5	Th2
STAT5B	WikiPathways	IL-7 Signaling	IL7	cytokine
STAT5B	WikiPathways	IL-9 Signaling	IL9	cytokine
STAT5B	WikiPathways	IL-9 Signaling	IL9	Th2
STAT5B	WikiPathways	Kit receptor signaling	KIT-RECEPTOR	cytokine
STAT5B	WikiPathways	PDGFR-beta	PDGFR-BETA	stimulus
STAT5B	WikiPathways	Prolactin Signaling	PROLACTIN	cytokine
STAT5B	WikiPathways	Thymic Stromal LymphoPoietin (TSLP) Signaling	LYMPHOPOIETIN	cytokine
STAT5B	WikiPathways	Thymic Stromal LymphoPoietin (TSLP) Signaling	THYMIC	adaptive
STAT5B	WikiPathways	Thymic Stromal LymphoPoietin (TSLP) Signaling	TSLP	ANTIGEN_PRESENTATION
TNFAIP3	ACSN2	TNF_RESPONSE	TNF	cytokine
TNFAIP3	BioCarta	cd40l signaling	CD40L	ANTIGEN_PRESENTATION
TNFAIP3	BioCarta	tnfr2 signaling	TNFR2	cytokine
TNFAIP3	KEGG	IL-17 signaling	IL17	Th17
TNFAIP3	KEGG	Necroptosis	NECROPTOSIS	innate
TNFAIP3	KEGG	NF-kappa B signaling	KAPPA-B-SIGNALING	cytokine
TNFAIP3	KEGG	NF-kappa B signaling	NF	innate
TNFAIP3	KEGG	NOD-like receptor signaling	NOD-LIKE-RECEPTOR	innate
TNFAIP3	KEGG	TNF signaling	TNF	cytokine
TNFAIP3	NetPath	TNFalpha	TNF-ALPHA	cytokine
TNFAIP3	Panther_Pathway	Toll_receptor_signaling	TOLL-RECEPTOR	innate
TNFAIP3	PID	Canonical NF-kappaB	NFKB	innate
TNFAIP3	PID	CD40/CD40L signaling	CD40CD40L	ANTIGEN_PRESENTATION
TNFAIP3	REACTOME	DDX58/IFIH1-mediated induction of interferon-alpha/beta	DDX58IFIH1-MEDIATED	innate
TNFAIP3	REACTOME	DDX58/IFIH1-mediated induction of interferon-alpha/beta	IFN	cytokine
TNFAIP3	REACTOME	Nucleotide-binding domain, leucine rich repeat containing receptor (NLR) signaling	CONTAINING-RECEPTOR	innate
TNFAIP3	REACTOME	TNF signaling	TNF	cytokine
TNFAIP3	stke	Interleukin 1 (IL-1) Pathway	IL1	cytokine
TNFAIP3	stke	Toll-Like Receptor Pathway	TLR	innate
TNFAIP3	stke	Tumor Necrosis Factor Pathway	NECROSIS-FACTOR	innate
TNFAIP3	systems-biology.org	Macrophage_Map_Update_ver2_re	MACROPHAGE	innate
TNFAIP3	systems-biology.org	Toll-Like_receptor_signaling_network	TLR	innate
TNFAIP3	SIGNOR2.0	SIGNOR-IL1R	IL1R	cytokine
TNFAIP3	SIGNOR2.0	SIGNOR-NFKBC	NFKBC	innate
TNFAIP3	WikiPathways	Regulation of toll-like receptor signaling	TLR	innate
TNFAIP3	WikiPathways	TNF alpha Signaling	TNF-ALPHA	cytokine
TNFRSF9	BioCarta	the 41bb-dependent immune response	THE41BB-DEPENDENT	cytokine
TNFRSF9	REACTOME	TNFR2 non-canonical NF-kB	KB	cytokine
TNFRSF9	REACTOME	TNFR2 non-canonical NF-kB	NF	innate
TNFRSF9	WikiPathways	T-Cell antigen Receptor (TCR) Signaling	T-CELL	adaptive
TNFSF15	IPAVS	GP130_JAK_STAT	GP130	cytokine
TNFSF15	IPAVS	GP130_JAK_STAT	JAK	TH17
TNFSF15	IPAVS	GP130_JAK_STAT	JAK	TH1
TNFSF15	IPAVS	JAK_STAT_pathway_in_postconditioning_ischemia	JAK	TH17
TNFSF15	IPAVS	JAK_STAT_pathway_in_postconditioning_ischemia	JAK	TH1
TNFSF15	REACTOME	TNFR2 non-canonical NF-kB	KB	cytokine
TNFSF15	REACTOME	TNFR2 non-canonical NF-kB	NF	innate
TRAF3IP2	KEGG	IL-17 signaling	IL17	Th17
TRAF3IP2	WikiPathways	IL17 signaling	IL17	Th17
TYK2	ACSN2	IMMUNOSTIMULATORY_CYTOKINE	CYTOKINE	cytokine
TYK2	ACSN2	IMMUNOSTIMULATORY_CYTOKINE	IMMUNOSTIMULATORY	stimulus
TYK2	ACSN2	IMMUNOSUPPRESSIVE_CYTOKINE	CYTOKINE	cytokine
TYK2	ACSN2	IMMUNOSUPPRESSIVE_CYTOKINE	IMMUNOSUPPRESSIVE	stimulus
TYK2	ACSN2	INFLAMMATORY_SIGNALING	INFLAMMATORY	innate
TYK2	BioCarta	ifn alpha signaling	IFN-ALPHA	cytokine
TYK2	BioCarta	il22 soluble receptor signaling	IL22	cytokine
TYK2	BioCarta	il22 soluble receptor signaling	IL22	Th17
TYK2	BioCarta	stat3 signaling	STAT3	TH1
TYK2	BioCarta	stat3 signaling	STAT3	TH17
TYK2	INOH	EPO signaling	EPO	cytokine
TYK2	INOH	IFN alpha signaling	IFN-ALPHA	cytokine
TYK2	INOH	IL-10 signaling	IL10	cytokine
TYK2	INOH	IL-10 signaling	IL10	Th2
TYK2	INOH	IL-12 signaling	IL12	cytokine
TYK2	INOH	IL-12 signaling	IL12	Th1
TYK2	INOH	IL-13 signaling	IL13	cytokine
TYK2	INOH	IL-13 signaling	IL13	Th2
TYK2	INOH	IL-23 signaling	IL23	TH1
TYK2	INOH	IL-23 signaling	IL23	TH17
TYK2	INOH	IL-7 signaling	IL7	cytokine
TYK2	INOH	JAK STAT MolecularVariation 1	JAK	TH17
TYK2	INOH	JAK STAT MolecularVariation 1	JAK	TH1
TYK2	INOH	JAK STAT MolecularVariation 2	JAK	TH17
TYK2	INOH	JAK STAT MolecularVariation 2	JAK	TH1
TYK2	IPAVS	ANG_II_and_JAK_STAT_interactions_in_mediating_cardiac_myocyte_function	JAK	TH17
TYK2	IPAVS	ANG_II_and_JAK_STAT_interactions_in_mediating_cardiac_myocyte_function	JAK	TH1
TYK2	IPAVS	GP130_JAK_STAT	GP130	cytokine
TYK2	IPAVS	GP130_JAK_STAT	JAK	TH17
TYK2	IPAVS	GP130_JAK_STAT	JAK	TH1
TYK2	IPAVS	JAK_STAT_pathway_in_postconditioning_ischemia	JAK	TH17
TYK2	IPAVS	JAK_STAT_pathway_in_postconditioning_ischemia	JAK	TH1
TYK2	KEGG	JAK-STAT signaling	JAK	TH17
TYK2	KEGG	JAK-STAT signaling	JAK	TH1
TYK2	KEGG	Necroptosis	NECROPTOSIS	innate
TYK2	KEGG	NOD-like receptor signaling	NOD-LIKE-RECEPTOR	innate
TYK2	KEGG	Toxoplasmosis	TOXOPLASMOSIS	cytokine
TYK2	NetPath	IL4	IL4	cytokine
TYK2	NetPath	IL4	IL4	Th2
TYK2	NetPath	IL6	IL6	cytokine
TYK2	NetPath	IL6	IL6	Th17
TYK2	NetPath	IL9	IL9	cytokine
TYK2	NetPath	IL9	IL9	Th2
TYK2	NetPath	Prolactin	PROLACTIN	cytokine
TYK2	PharmGKB	Peginterferon_alpha_2a_Peginterferon_alpha_2b_Pathway_Hepatocyte_Pharmacodynamics	PEG-IFN	innate
TYK2	PID	IL12-mediated signaling events	IL12-MEDIATED	cytokine
TYK2	PID	IL12-mediated signaling events	IL12-MEDIATED	Th1
TYK2	PID	IL23-mediated signaling events	IL23-MEDIATED	TH1
TYK2	PID	IL23-mediated signaling events	IL23-MEDIATED	TH17
TYK2	PID	IL27-mediated signaling events	IL27-MEDIATED	Th1
TYK2	REACTOME	Interferon alpha/beta signaling	IFN	cytokine
TYK2	REACTOME	Interferon Signaling	IFN	cytokine
TYK2	REACTOME	Interleukin-10 signaling	IL10	cytokine
TYK2	REACTOME	Interleukin-10 signaling	IL10	Th2
TYK2	REACTOME	Interleukin-12 family signaling	IL12	cytokine
TYK2	REACTOME	Interleukin-12 family signaling	IL12	Th1
TYK2	REACTOME	Interleukin-12 signaling	IL12	cytokine
TYK2	REACTOME	Interleukin-12 signaling	IL12	Th1
TYK2	REACTOME	Interleukin-20 family signaling	IL20	cytokine
TYK2	REACTOME	Interleukin-23 signaling	IL23	TH1
TYK2	REACTOME	Interleukin-23 signaling	IL23	TH17
TYK2	REACTOME	Interleukin-27 signaling	IL27	cytokine
TYK2	REACTOME	Interleukin-35 Signalling	IL35	cytokine
TYK2	REACTOME	Interleukin-6 family signaling	IL6	cytokine
TYK2	REACTOME	Interleukin-6 family signaling	IL6	Th17
TYK2	REACTOME	Interleukin-6 signaling	IL6	cytokine
TYK2	REACTOME	Interleukin-6 signaling	IL6	Th17
TYK2	REACTOME	Regulation of IFNA signaling	IFNA	cytokine
TYK2	stke	Interleukin 13 (IL-13) Pathway	IL13	cytokine
TYK2	stke	Interleukin 13 (IL-13) Pathway	IL13	Th2
TYK2	stke	Interleukin 4 (IL-4) Pathway	IL4	cytokine
TYK2	stke	Interleukin 4 (IL-4) Pathway	IL4	Th2
TYK2	stke	Type I Interferon (alpha/beta IFN) Pathway	IFN	cytokine
TYK2	systems-biology.org	Macrophage_Map_Update_ver2_re	MACROPHAGE	innate
TYK2	WikiPathways	IL-4 Signaling	IL4	cytokine
TYK2	WikiPathways	IL-4 Signaling	IL4	Th2
TYK2	WikiPathways	IL-6 signaling	IL6	cytokine
TYK2	WikiPathways	IL-6 signaling	IL6	Th17
TYK2	WikiPathways	Interferon type I signaling	IFN-TYPE1	cytokine
TYK2	WikiPathways	Interleukin-11 Signaling	IL11	cytokine
TYK2	WikiPathways	Type III interferon signaling	IFN	cytokine
UBE2L3	ACSN2	PI3K_AKT_MTOR	MTOR	adaptive
UBE2L3	REACTOME	Adaptive Immune System	ADAPTIVE	adaptive
UBE2L3	systems-biology.org	beta_cell_v2.3	BETA-CELL-V2-3	Th2
ZFYVE16	NetPath	TGF_beta_Receptor	TGF-BETA-RECEPTOR	cytokine
ZFYVE16	PID	TGF-beta receptor signaling	TGF-BETA-RECEPTOR	cytokine

## Sheet: Supplemental Table 4
Annotation of genes with pathways, key-words, and class						Annotation of genes with pathways and classes
Gene.Symbol	Pathway.Source	Pathway.Name	term	pathway_class		Gene.Symbol	Pathway.Source	Pathway.Name	pathway_class
ADRA1B	PID	LPA receptor mediated events	LPA-RECEPTOR-MEDIATED	other		ADRA1B	PID	LPA receptor mediated events	other
ADRA1B	REACTOME	G alpha (q) signalling events	G-ALPHA	other		ADRA1B	REACTOME	G alpha (q) signalling events	other
ADRA1B	systems-biology.org	hepatocyte_v2.9	HEPATOCYTE	metabolism/metabolic-disease		ADRA1B	systems-biology.org	hepatocyte_v2.9	metabolism/metabolic-disease
ADRA1B	systems-biology.org	Skeletal_muscle_v2.9	SKELETAL	other		ADRA1B	systems-biology.org	Skeletal_muscle_v2.9	other
ADRA1B	WikiPathways	Vitamin D Receptor	VITAMIN-D-RECEPTOR	other-immune		ADRA1B	WikiPathways	Vitamin D Receptor	other-immune
AIM2	ACSN2	ER_STRESS	ER	other		AIM2	ACSN2	ER_STRESS	other
AIM2	KEGG	Cytosolic DNA-sensing	CYTOSOLIC	other		AIM2	KEGG	Cytosolic DNA-sensing	other
AIM2	REACTOME	Nucleotide-binding domain, leucine rich repeat containing receptor (NLR) signaling	LEUCINE	metabolism/metabolic-disease		AIM2	REACTOME	Nucleotide-binding domain, leucine rich repeat containing receptor (NLR) signaling	metabolism/metabolic-disease
AIM2	REACTOME	Nucleotide-binding domain, leucine rich repeat containing receptor (NLR) signaling	NUCLEOTIDE-BINDING	other		AIM2	REACTOME	Nucleotide-binding domain, leucine rich repeat containing receptor (NLR) signaling	other
AIM2	WikiPathways	Nucleotide-binding Oligomerization Domain (NOD)	NUCLEOTIDE-BINDING	other		AIM2	WikiPathways	Nucleotide-binding Oligomerization Domain (NOD)	other
B3GNT2	EHMN	Glycosphingolipid biosynthesis - neolactoseries	NEOLACTOSERIES	other		B3GNT2	EHMN	Glycosphingolipid biosynthesis - neolactoseries	other
BRAP	ACSN2	MAPK	MAPK	other-immune		BRAP	ACSN2	MAPK	other-immune
BRAP	KEGG	Ras signaling	RAS	other		BRAP	KEGG	Ras signaling	other
BRAP	REACTOME	Disease	DISEASE	metabolism/metabolic-disease		BRAP	REACTOME	Disease	metabolism/metabolic-disease
BRAP	REACTOME	MAPK1/MAPK3 signaling	MAPK1	other		BRAP	REACTOME	MAPK1/MAPK3 signaling	other
BRAP	REACTOME	Oncogenic MAPK signaling	MAPK	other-immune		BRAP	REACTOME	Oncogenic MAPK signaling	other-immune
BRAP	WikiPathways	Ras Signaling	RAS	other		BRAP	WikiPathways	Ras Signaling	other
CAMK2G	IPAVS	Cardiac_Hypertrophy	HYPERTROPHY	other		CAMK2G	IPAVS	Cardiac_Hypertrophy	other
CAMK2G	KEGG	HIF-1 signaling	HIF1	other		CAMK2G	KEGG	HIF-1 signaling	other
CAMK2G	KEGG	Insulin secretion	INSULIN	metabolism/metabolic-disease		CAMK2G	KEGG	Insulin secretion	metabolism/metabolic-disease
CAMK2G	KEGG	Tuberculosis	TUBERCULOSIS	immune-related disease		CAMK2G	KEGG	Tuberculosis	immune-related disease
CAMK2G	PharmGKB	EGFR_Inhibitor_Pathway_Pharmacodynamics	EGFR	osteogenesis		CAMK2G	PharmGKB	EGFR_Inhibitor_Pathway_Pharmacodynamics	osteogenesis
CAMK2G	PharmGKB	EGFR_Inhibitor_Pathway_Pharmacodynamics	EGFR	other		CAMK2G	PharmGKB	EGFR_Inhibitor_Pathway_Pharmacodynamics	other
CAMK2G	PharmGKB	EGFR_Inhibitor_Pathway_Pharmacodynamics	EGFR	skin-related/skin-diseasee		CAMK2G	PharmGKB	EGFR_Inhibitor_Pathway_Pharmacodynamics	skin-related/skin-diseasee
CAMK2G	REACTOME	Disease	DISEASE	metabolism/metabolic-disease		CAMK2G	REACTOME	Disease	metabolism/metabolic-disease
CAMK2G	REACTOME	MAPK1/MAPK3 signaling	MAPK1	other		CAMK2G	REACTOME	MAPK1/MAPK3 signaling	other
CAMK2G	REACTOME	Oncogenic MAPK signaling	MAPK	other-immune		CAMK2G	REACTOME	Oncogenic MAPK signaling	other-immune
CAMK2G	systems-biology.org	Macrophage_Map_Update_ver2_re	MAP	other-immune		CAMK2G	systems-biology.org	Macrophage_Map_Update_ver2_re	other-immune
CAMK2G	WikiPathways	NO/cGMP/PKG mediated Neuroprotection	NEUROPROTECTION	other		CAMK2G	WikiPathways	NO/cGMP/PKG mediated Neuroprotection	other
CARD6	WikiPathways	Nucleotide-binding Oligomerization Domain (NOD)	NUCLEOTIDE-BINDING	other		CARD6	WikiPathways	Nucleotide-binding Oligomerization Domain (NOD)	other
CARM1	REACTOME	Transcriptional Regulation by TP53	P53	apoptosis		CARM1	REACTOME	Transcriptional Regulation by TP53	apoptosis
CARM1	systems-biology.org	Macrophage_Map_Update_ver2_re	MAP	other-immune		CARM1	systems-biology.org	Macrophage_Map_Update_ver2_re	other-immune
CASR	IPAVS	Cardiac_Hypertrophy	HYPERTROPHY	other		CASR	IPAVS	Cardiac_Hypertrophy	other
CASR	IPAVS	GSK3_as_a_convergence_point_in_hypertrophic_signaling	HYPERTROPHIC	other		CASR	IPAVS	GSK3_as_a_convergence_point_in_hypertrophic_signaling	other
CASR	REACTOME	G alpha (q) signalling events	G-ALPHA	other		CASR	REACTOME	G alpha (q) signalling events	other
CASR	systems-biology.org	hepatocyte_v2.9	HEPATOCYTE	metabolism/metabolic-disease		CASR	systems-biology.org	hepatocyte_v2.9	metabolism/metabolic-disease
CASR	systems-biology.org	Skeletal_muscle_v2.9	SKELETAL	other		CASR	systems-biology.org	Skeletal_muscle_v2.9	other
CAVIN1	NetPath	EGFR1	EGFR1	osteogenesis		CAVIN1	NetPath	EGFR1	osteogenesis
CAVIN1	NetPath	EGFR1	EGFR1	other		CAVIN1	NetPath	EGFR1	other
CAVIN1	NetPath	EGFR1	EGFR1	skin-related/skin-diseasee		CAVIN1	NetPath	EGFR1	skin-related/skin-diseasee
CDKAL1	WikiPathways	Vitamin D Receptor	VITAMIN-D-RECEPTOR	other-immune		CDKAL1	WikiPathways	Vitamin D Receptor	other-immune
CFL1	ACSN2	EMT_REGULATORS	EMT-REGULATORS	other		CFL1	ACSN2	EMT_REGULATORS	other
CFL1	ACSN2	SENESCENCE	SENESCENCE	other		CFL1	ACSN2	SENESCENCE	other
CFL1	KEGG	Human immunodeficiency virus 1 infection	VIRUS1	immune-related disease		CFL1	KEGG	Human immunodeficiency virus 1 infection	immune-related disease
CFL1	KEGG	Human immunodeficiency virus 1 infection	INFECTION	other-immune		CFL1	KEGG	Human immunodeficiency virus 1 infection	other-immune
CFL1	KEGG	Pertussis	PERTUSSIS	immune-related disease		CFL1	KEGG	Pertussis	immune-related disease
CFL1	NetPath	EGFR1	EGFR1	osteogenesis		CFL1	NetPath	EGFR1	osteogenesis
CFL1	NetPath	EGFR1	EGFR1	other		CFL1	NetPath	EGFR1	other
CFL1	NetPath	EGFR1	EGFR1	skin-related/skin-diseasee		CFL1	NetPath	EGFR1	skin-related/skin-diseasee
CFL1	PID	RAC1 signaling	RAC1	other		CFL1	PID	RAC1 signaling	other
CFL1	WikiPathways	Brain-Derived Neurotrophic Factor (BDNF) signaling	NEUROTROPHIC-FACTOR	other		CFL1	WikiPathways	Brain-Derived Neurotrophic Factor (BDNF) signaling	other
CFL1	WikiPathways	EGF/EGFR Signaling	EGF-EGFR	osteogenesis		CFL1	WikiPathways	EGF/EGFR Signaling	osteogenesis
CFL1	WikiPathways	EGF/EGFR Signaling	EGF-EGFR	other		CFL1	WikiPathways	EGF/EGFR Signaling	other
CFL1	WikiPathways	EGF/EGFR Signaling	EGF-EGFR	skin-related/skin-diseasee		CFL1	WikiPathways	EGF/EGFR Signaling	skin-related/skin-diseasee
CFL1	WikiPathways	VEGFA-VEGFR2 Signaling	VEGFA	other		CFL1	WikiPathways	VEGFA-VEGFR2 Signaling	other
CHUK	ACSN2	DEATH_RECEPTOR	DEATH-RECEPTOR	other		CHUK	ACSN2	DEATH_RECEPTOR	other
CHUK	ACSN2	DEATH_RECEPTOR	DEATH-RECEPTOR	other-immune		CHUK	ACSN2	DEATH_RECEPTOR	other-immune
CHUK	ACSN2	EMT_REGULATORS	EMT-REGULATORS	other		CHUK	ACSN2	EMT_REGULATORS	other
CHUK	ACSN2	ER_STRESS	ER	other		CHUK	ACSN2	ER_STRESS	other
CHUK	ACSN2	MAPK	MAPK	other-immune		CHUK	ACSN2	MAPK	other-immune
CHUK	ACSN2	PI3K_AKT_MTOR	AKT	other		CHUK	ACSN2	PI3K_AKT_MTOR	other
CHUK	ACSN2	PI3K_AKT_MTOR	AKT	other-immune		CHUK	ACSN2	PI3K_AKT_MTOR	other-immune
CHUK	BioCarta	akt signaling	AKT	other		CHUK	BioCarta	akt signaling	other
CHUK	BioCarta	akt signaling	AKT	other-immune		CHUK	BioCarta	akt signaling	other-immune
CHUK	BioCarta	keratinocyte differentiation	KERATINOCYTE	skin-related/skin-diseasee		CHUK	BioCarta	keratinocyte differentiation	skin-related/skin-diseasee
CHUK	IPAVS	acute_Myeloid_leukemia_Signaling	LEUKEMIA	diseases		CHUK	IPAVS	acute_Myeloid_leukemia_Signaling	diseases
CHUK	IPAVS	beta3_integrin_mediated_Ub_for_NFkB_activation_Proteins	UB	other		CHUK	IPAVS	beta3_integrin_mediated_Ub_for_NFkB_activation_Proteins	other
CHUK	IPAVS	Cardiac_Hypertrophy	HYPERTROPHY	other		CHUK	IPAVS	Cardiac_Hypertrophy	other
CHUK	IPAVS	EGF_receptor_transactivation_in_Cardiac_Hypertrophy	EGF-RECEPTOR	osteogenesis		CHUK	IPAVS	EGF_receptor_transactivation_in_Cardiac_Hypertrophy	osteogenesis
CHUK	IPAVS	EGF_receptor_transactivation_in_Cardiac_Hypertrophy	EGF-RECEPTOR	other		CHUK	IPAVS	EGF_receptor_transactivation_in_Cardiac_Hypertrophy	other
CHUK	IPAVS	EGF_receptor_transactivation_in_Cardiac_Hypertrophy	HYPERTROPHY	other		CHUK	IPAVS	EGF_receptor_transactivation_in_Cardiac_Hypertrophy	other
CHUK	IPAVS	EGF_receptor_transactivation_in_Cardiac_Hypertrophy	EGF-RECEPTOR	skin-related/skin-diseasee		CHUK	IPAVS	EGF_receptor_transactivation_in_Cardiac_Hypertrophy	skin-related/skin-diseasee
CHUK	IPAVS	FAS_signaling_in_cardiac_hypertrophy	FAS	apoptosis		CHUK	IPAVS	FAS_signaling_in_cardiac_hypertrophy	apoptosis
CHUK	IPAVS	FAS_signaling_in_cardiac_hypertrophy	HYPERTROPHY	other		CHUK	IPAVS	FAS_signaling_in_cardiac_hypertrophy	other
CHUK	IPAVS	JAK_STAT_pathway_in_postconditioning_ischemia	ISCHEMIA	metabolism/metabolic-disease		CHUK	IPAVS	JAK_STAT_pathway_in_postconditioning_ischemia	metabolism/metabolic-disease
CHUK	IPAVS	RANK_Singnaling_Pathway_in_Osteoclast_resorption	RESORPTION	immune-related disease		CHUK	IPAVS	RANK_Singnaling_Pathway_in_Osteoclast_resorption	immune-related disease
CHUK	IPAVS	RANK_Singnaling_Pathway_in_Osteoclast_resorption	OSTEOCLAST	osteogenesis		CHUK	IPAVS	RANK_Singnaling_Pathway_in_Osteoclast_resorption	osteogenesis
CHUK	IPAVS	Wnt_signaling_in_cardiomyocyte_hypertrophy	HYPERTROPHY	other		CHUK	IPAVS	Wnt_signaling_in_cardiomyocyte_hypertrophy	other
CHUK	KEGG	Acute myeloid leukemia	LEUKEMIA	diseases		CHUK	KEGG	Acute myeloid leukemia	diseases
CHUK	KEGG	Chagas disease (American trypanosomiasis)	TRYPANOSOMIASIS	immune-related disease		CHUK	KEGG	Chagas disease (American trypanosomiasis)	immune-related disease
CHUK	KEGG	Chagas disease (American trypanosomiasis)	DISEASE	metabolism/metabolic-disease		CHUK	KEGG	Chagas disease (American trypanosomiasis)	metabolism/metabolic-disease
CHUK	KEGG	Chronic myeloid leukemia	LEUKEMIA	diseases		CHUK	KEGG	Chronic myeloid leukemia	diseases
CHUK	KEGG	Cytosolic DNA-sensing	CYTOSOLIC	other		CHUK	KEGG	Cytosolic DNA-sensing	other
CHUK	KEGG	Epstein-Barr virus infection	EPSTEIN	immune-related disease		CHUK	KEGG	Epstein-Barr virus infection	immune-related disease
CHUK	KEGG	Epstein-Barr virus infection	INFECTION	other-immune		CHUK	KEGG	Epstein-Barr virus infection	other-immune
CHUK	KEGG	Hepatitis B	HEPATITIS	immune-related disease		CHUK	KEGG	Hepatitis B	immune-related disease
CHUK	KEGG	Hepatitis C	HEPATITIS	immune-related disease		CHUK	KEGG	Hepatitis C	immune-related disease
CHUK	KEGG	Herpes simplex infection	HERPES	immune-related disease		CHUK	KEGG	Herpes simplex infection	immune-related disease
CHUK	KEGG	Herpes simplex infection	INFECTION	other-immune		CHUK	KEGG	Herpes simplex infection	other-immune
CHUK	KEGG	Human cytomegalovirus infection	CYTOMEGALOVIRUS	immune-related disease		CHUK	KEGG	Human cytomegalovirus infection	immune-related disease
CHUK	KEGG	Human cytomegalovirus infection	INFECTION	other-immune		CHUK	KEGG	Human cytomegalovirus infection	other-immune
CHUK	KEGG	Human immunodeficiency virus 1 infection	VIRUS1	immune-related disease		CHUK	KEGG	Human immunodeficiency virus 1 infection	immune-related disease
CHUK	KEGG	Human immunodeficiency virus 1 infection	INFECTION	other-immune		CHUK	KEGG	Human immunodeficiency virus 1 infection	other-immune
CHUK	KEGG	Human papillomavirus infection	PAPILLOMAVIRUS	immune-related disease		CHUK	KEGG	Human papillomavirus infection	immune-related disease
CHUK	KEGG	Human papillomavirus infection	INFECTION	other-immune		CHUK	KEGG	Human papillomavirus infection	other-immune
CHUK	KEGG	Human T-cell leukemia virus 1 infection	LEUKEMIA	diseases		CHUK	KEGG	Human T-cell leukemia virus 1 infection	diseases
CHUK	KEGG	Human T-cell leukemia virus 1 infection	VIRUS1	immune-related disease		CHUK	KEGG	Human T-cell leukemia virus 1 infection	immune-related disease
CHUK	KEGG	Human T-cell leukemia virus 1 infection	INFECTION	other-immune		CHUK	KEGG	Human T-cell leukemia virus 1 infection	other-immune
CHUK	KEGG	Kaposi sarcoma-associated herpesvirus infection	HERPESVIRUS	immune-related disease		CHUK	KEGG	Kaposi sarcoma-associated herpesvirus infection	immune-related disease
CHUK	KEGG	Kaposi sarcoma-associated herpesvirus infection	SARCOMA-ASSOCIATED	other		CHUK	KEGG	Kaposi sarcoma-associated herpesvirus infection	other
CHUK	KEGG	Kaposi sarcoma-associated herpesvirus infection	INFECTION	other-immune		CHUK	KEGG	Kaposi sarcoma-associated herpesvirus infection	other-immune
CHUK	KEGG	Kaposi sarcoma-associated herpesvirus infection	KAPOSI	skin-related/skin-diseasee		CHUK	KEGG	Kaposi sarcoma-associated herpesvirus infection	skin-related/skin-diseasee
CHUK	KEGG	MAPK signaling	MAPK	other-immune		CHUK	KEGG	MAPK signaling	other-immune
CHUK	KEGG	Measles	MEASLES	immune-related disease		CHUK	KEGG	Measles	immune-related disease
CHUK	KEGG	mTOR signaling	MTOR	other		CHUK	KEGG	mTOR signaling	other
CHUK	KEGG	Osteoclast differentiation	OSTEOCLAST	osteogenesis		CHUK	KEGG	Osteoclast differentiation	osteogenesis
CHUK	KEGG	PI3K-Akt signaling	AKT	other		CHUK	KEGG	PI3K-Akt signaling	other
CHUK	KEGG	PI3K-Akt signaling	AKT	other-immune		CHUK	KEGG	PI3K-Akt signaling	other-immune
CHUK	KEGG	Prostate cancer	PROSTATE	other		CHUK	KEGG	Prostate cancer	other
CHUK	KEGG	Ras signaling	RAS	other		CHUK	KEGG	Ras signaling	other
CHUK	KEGG	Shigellosis	SHIGELLOSIS	immune-related disease		CHUK	KEGG	Shigellosis	immune-related disease
CHUK	NetPath	RAGE	RAGE	metabolism/metabolic-disease		CHUK	NetPath	RAGE	metabolism/metabolic-disease
CHUK	PID	Class I PI3K signaling events mediated by Akt	AKT	other		CHUK	PID	Class I PI3K signaling events mediated by Akt	other
CHUK	PID	Class I PI3K signaling events mediated by Akt	AKT	other-immune		CHUK	PID	Class I PI3K signaling events mediated by Akt	other-immune
CHUK	PID	FAS (CD95) signaling	FAS	apoptosis		CHUK	PID	FAS (CD95) signaling	apoptosis
CHUK	PID	Osteopontin-mediated events	OSTEOPONTIN-MEDIATED	osteogenesis		CHUK	PID	Osteopontin-mediated events	osteogenesis
CHUK	REACTOME	Death Receptor Signalling	DEATH-RECEPTOR	other		CHUK	REACTOME	Death Receptor Signalling	other
CHUK	REACTOME	Death Receptor Signalling	DEATH-RECEPTOR	other-immune		CHUK	REACTOME	Death Receptor Signalling	other-immune
CHUK	REACTOME	Disease	DISEASE	metabolism/metabolic-disease		CHUK	REACTOME	Disease	metabolism/metabolic-disease
CHUK	REACTOME	ER-Phagosome	ER	other		CHUK	REACTOME	ER-Phagosome	other
CHUK	REACTOME	MAP kinase activation	MAPK	other-immune		CHUK	REACTOME	MAP kinase activation	other-immune
CHUK	REACTOME	MAP3K8 (TPL2)-dependent MAPK1/3 activation	MAPK1	other		CHUK	REACTOME	MAP3K8 (TPL2)-dependent MAPK1/3 activation	other
CHUK	REACTOME	MAP3K8 (TPL2)-dependent MAPK1/3 activation	MAP3K8	other-immune		CHUK	REACTOME	MAP3K8 (TPL2)-dependent MAPK1/3 activation	other-immune
CHUK	REACTOME	MyD88 cascade initiated on plasma membrane	PLASMA-MEMBRANE	other		CHUK	REACTOME	MyD88 cascade initiated on plasma membrane	other
CHUK	REACTOME	MyD88:MAL(TIRAP) cascade initiated on plasma membrane	PLASMA-MEMBRANE	other		CHUK	REACTOME	MyD88:MAL(TIRAP) cascade initiated on plasma membrane	other
CHUK	REACTOME	Nucleotide-binding domain, leucine rich repeat containing receptor (NLR) signaling	LEUCINE	metabolism/metabolic-disease		CHUK	REACTOME	Nucleotide-binding domain, leucine rich repeat containing receptor (NLR) signaling	metabolism/metabolic-disease
CHUK	REACTOME	Nucleotide-binding domain, leucine rich repeat containing receptor (NLR) signaling	NUCLEOTIDE-BINDING	other		CHUK	REACTOME	Nucleotide-binding domain, leucine rich repeat containing receptor (NLR) signaling	other
CHUK	SIGNOR2.0	SIGNOR-TCA	TCA	metabolism/metabolic-disease		CHUK	SIGNOR2.0	SIGNOR-TCA	metabolism/metabolic-disease
CHUK	stke	G alpha 13 Pathway	G-ALPHA-13	other		CHUK	stke	G alpha 13 Pathway	other
CHUK	systems-biology.org	hepatocyte_v2.9	HEPATOCYTE	metabolism/metabolic-disease		CHUK	systems-biology.org	hepatocyte_v2.9	metabolism/metabolic-disease
CHUK	systems-biology.org	Macrophage_Map_Update_ver2_re	MAP	other-immune		CHUK	systems-biology.org	Macrophage_Map_Update_ver2_re	other-immune
CHUK	systems-biology.org	Skeletal_muscle_v2.9	SKELETAL	other		CHUK	systems-biology.org	Skeletal_muscle_v2.9	other
CHUK	WikiPathways	AGE/RAGE	AGE-RAGE	metabolism/metabolic-disease		CHUK	WikiPathways	AGE/RAGE	metabolism/metabolic-disease
CHUK	WikiPathways	Brain-Derived Neurotrophic Factor (BDNF) signaling	NEUROTROPHIC-FACTOR	other		CHUK	WikiPathways	Brain-Derived Neurotrophic Factor (BDNF) signaling	other
CHUK	WikiPathways	Cardiac Hypertrophic Response	HYPERTROPHIC	other		CHUK	WikiPathways	Cardiac Hypertrophic Response	other
CHUK	WikiPathways	EBV LMP1 signaling	EBV	immune-related disease		CHUK	WikiPathways	EBV LMP1 signaling	immune-related disease
CHUK	WikiPathways	Estrogen signaling	ESTROGEN	other		CHUK	WikiPathways	Estrogen signaling	other
CHUK	WikiPathways	MAPK Signaling	MAPK	other-immune		CHUK	WikiPathways	MAPK Signaling	other-immune
CHUK	WikiPathways	Nucleotide-binding Oligomerization Domain (NOD)	NUCLEOTIDE-BINDING	other		CHUK	WikiPathways	Nucleotide-binding Oligomerization Domain (NOD)	other
CHUK	WikiPathways	Osteopontin Signaling	OSTEOPONTIN	osteogenesis		CHUK	WikiPathways	Osteopontin Signaling	osteogenesis
CHUK	WikiPathways	Photodynamic therapy-induced NF-kB survival signaling	PHOTODYNAMIC	other		CHUK	WikiPathways	Photodynamic therapy-induced NF-kB survival signaling	other
CHUK	WikiPathways	PI3K-Akt Signaling	AKT	other		CHUK	WikiPathways	PI3K-Akt Signaling	other
CHUK	WikiPathways	PI3K-Akt Signaling	AKT	other-immune		CHUK	WikiPathways	PI3K-Akt Signaling	other-immune
CHUK	WikiPathways	RAC1/PAK1/p38/MMP2	RAC1PAK1P38MMP2	immune-related disease		CHUK	WikiPathways	RAC1/PAK1/p38/MMP2	immune-related disease
CHUK	WikiPathways	Ras Signaling	RAS	other		CHUK	WikiPathways	Ras Signaling	other
CHUK	WikiPathways	Supression of HMGB1 mediated inflammation by THBD	THBD	other		CHUK	WikiPathways	Supression of HMGB1 mediated inflammation by THBD	other
CHUK	WikiPathways	T-Cell antigen Receptor (TCR) pathway during Staphylococcus aureus infection	AUREUS	immune-related disease		CHUK	WikiPathways	T-Cell antigen Receptor (TCR) pathway during Staphylococcus aureus infection	immune-related disease
CHUK	WikiPathways	T-Cell antigen Receptor (TCR) pathway during Staphylococcus aureus infection	INFECTION	other-immune		CHUK	WikiPathways	T-Cell antigen Receptor (TCR) pathway during Staphylococcus aureus infection	other-immune
COG6	REACTOME	ER to Golgi Anterograde Transport	ER	other		COG6	REACTOME	ER to Golgi Anterograde Transport	other
CSF2	INOH	GPCR signaling-G alpha i	G-ALPHA	other		CSF2	INOH	GPCR signaling-G alpha i	other
CSF2	INOH	GPCR signaling-G alpha q	G-ALPHA	other		CSF2	INOH	GPCR signaling-G alpha q	other
CSF2	INOH	GPCR signaling-pertussis toxin	PERTUSSIS	immune-related disease		CSF2	INOH	GPCR signaling-pertussis toxin	immune-related disease
CSF2	IPAVS	ER_Stress_Map	ER	other		CSF2	IPAVS	ER_Stress_Map	other
CSF2	IPAVS	ER_Stress_Map	MAP	other-immune		CSF2	IPAVS	ER_Stress_Map	other-immune
CSF2	KEGG	Acute myeloid leukemia	LEUKEMIA	diseases		CSF2	KEGG	Acute myeloid leukemia	diseases
CSF2	KEGG	Amoebiasis	AMOEBIASIS	immune-related disease		CSF2	KEGG	Amoebiasis	immune-related disease
CSF2	KEGG	Human T-cell leukemia virus 1 infection	LEUKEMIA	diseases		CSF2	KEGG	Human T-cell leukemia virus 1 infection	diseases
CSF2	KEGG	Human T-cell leukemia virus 1 infection	VIRUS1	immune-related disease		CSF2	KEGG	Human T-cell leukemia virus 1 infection	immune-related disease
CSF2	KEGG	Human T-cell leukemia virus 1 infection	INFECTION	other-immune		CSF2	KEGG	Human T-cell leukemia virus 1 infection	other-immune
CSF2	KEGG	Kaposi sarcoma-associated herpesvirus infection	HERPESVIRUS	immune-related disease		CSF2	KEGG	Kaposi sarcoma-associated herpesvirus infection	immune-related disease
CSF2	KEGG	Kaposi sarcoma-associated herpesvirus infection	SARCOMA-ASSOCIATED	other		CSF2	KEGG	Kaposi sarcoma-associated herpesvirus infection	other
CSF2	KEGG	Kaposi sarcoma-associated herpesvirus infection	INFECTION	other-immune		CSF2	KEGG	Kaposi sarcoma-associated herpesvirus infection	other-immune
CSF2	KEGG	Kaposi sarcoma-associated herpesvirus infection	KAPOSI	skin-related/skin-diseasee		CSF2	KEGG	Kaposi sarcoma-associated herpesvirus infection	skin-related/skin-diseasee
CSF2	KEGG	Salmonella infection	SALMONELLA	diseases		CSF2	KEGG	Salmonella infection	diseases
CSF2	KEGG	Salmonella infection	INFECTION	other-immune		CSF2	KEGG	Salmonella infection	other-immune
CSF2	PID	Glucocorticoid receptor regulatory network	GLUCOCORTICOID-RECEPTOR-REGULATORY	metabolism/metabolic-disease		CSF2	PID	Glucocorticoid receptor regulatory network	metabolism/metabolic-disease
CSF2	REACTOME	MAPK1/MAPK3 signaling	MAPK1	other		CSF2	REACTOME	MAPK1/MAPK3 signaling	other
CSF2	systems-biology.org	Macrophage_Map_Update_ver2_re	MAP	other-immune		CSF2	systems-biology.org	Macrophage_Map_Update_ver2_re	other-immune
CSF2	WikiPathways	Hematopoietic Stem Cell Differentiation	HEMATOPOIETICSTEM-CELL	other-immune		CSF2	WikiPathways	Hematopoietic Stem Cell Differentiation	other-immune
CSF2	WikiPathways	Photodynamic therapy-induced NF-kB survival signaling	PHOTODYNAMIC	other		CSF2	WikiPathways	Photodynamic therapy-induced NF-kB survival signaling	other
CSF2	WikiPathways	T-Cell antigen Receptor (TCR) pathway during Staphylococcus aureus infection	AUREUS	immune-related disease		CSF2	WikiPathways	T-Cell antigen Receptor (TCR) pathway during Staphylococcus aureus infection	immune-related disease
CSF2	WikiPathways	T-Cell antigen Receptor (TCR) pathway during Staphylococcus aureus infection	INFECTION	other-immune		CSF2	WikiPathways	T-Cell antigen Receptor (TCR) pathway during Staphylococcus aureus infection	other-immune
DDX58	KEGG	Cytosolic DNA-sensing	CYTOSOLIC	other		DDX58	KEGG	Cytosolic DNA-sensing	other
DDX58	KEGG	Epstein-Barr virus infection	EPSTEIN	immune-related disease		DDX58	KEGG	Epstein-Barr virus infection	immune-related disease
DDX58	KEGG	Epstein-Barr virus infection	INFECTION	other-immune		DDX58	KEGG	Epstein-Barr virus infection	other-immune
DDX58	KEGG	Hepatitis B	HEPATITIS	immune-related disease		DDX58	KEGG	Hepatitis B	immune-related disease
DDX58	KEGG	Hepatitis C	HEPATITIS	immune-related disease		DDX58	KEGG	Hepatitis C	immune-related disease
DDX58	KEGG	Herpes simplex infection	HERPES	immune-related disease		DDX58	KEGG	Herpes simplex infection	immune-related disease
DDX58	KEGG	Herpes simplex infection	INFECTION	other-immune		DDX58	KEGG	Herpes simplex infection	other-immune
DDX58	KEGG	Measles	MEASLES	immune-related disease		DDX58	KEGG	Measles	immune-related disease
DDX58	PharmGKB	Peginterferon_alpha_2a_Peginterferon_alpha_2b_Pathway_Hepatocyte_Pharmacodynamics	HEPATOCYTE	metabolism/metabolic-disease		DDX58	PharmGKB	Peginterferon_alpha_2a_Peginterferon_alpha_2b_Pathway_Hepatocyte_Pharmacodynamics	metabolism/metabolic-disease
DDX58	REACTOME	Deubiquitination	DEUBIQUITINATION	other		DDX58	REACTOME	Deubiquitination	other
DDX58	WikiPathways	Ebola Virus Pathway on Host	EBOLA	immune-related disease		DDX58	WikiPathways	Ebola Virus Pathway on Host	immune-related disease
ELMO1	KEGG	Shigellosis	SHIGELLOSIS	immune-related disease		ELMO1	KEGG	Shigellosis	immune-related disease
ELMO1	PID	Regulation of RAC1 activity	RAC1	other		ELMO1	PID	Regulation of RAC1 activity	other
ELMO1	REACTOME	Disease	DISEASE	metabolism/metabolic-disease		ELMO1	REACTOME	Disease	metabolism/metabolic-disease
ELMO1	REACTOME	HIV Infection	INFECTION	other-immune		ELMO1	REACTOME	HIV Infection	other-immune
ELMO1	REACTOME	Infectious disease	DISEASE	metabolism/metabolic-disease		ELMO1	REACTOME	Infectious disease	metabolism/metabolic-disease
ELMO1	REACTOME	VEGFA-VEGFR2 Pathway	VEGFA	other		ELMO1	REACTOME	VEGFA-VEGFR2 Pathway	other
ETS1	ACSN2	EMT_REGULATORS	EMT-REGULATORS	other		ETS1	ACSN2	EMT_REGULATORS	other
ETS1	BioCarta	keratinocyte differentiation	KERATINOCYTE	skin-related/skin-diseasee		ETS1	BioCarta	keratinocyte differentiation	skin-related/skin-diseasee
ETS1	KEGG	Cellular senescence	SENESCENCE	other		ETS1	KEGG	Cellular senescence	other
ETS1	KEGG	Human T-cell leukemia virus 1 infection	LEUKEMIA	diseases		ETS1	KEGG	Human T-cell leukemia virus 1 infection	diseases
ETS1	KEGG	Human T-cell leukemia virus 1 infection	VIRUS1	immune-related disease		ETS1	KEGG	Human T-cell leukemia virus 1 infection	immune-related disease
ETS1	KEGG	Human T-cell leukemia virus 1 infection	INFECTION	other-immune		ETS1	KEGG	Human T-cell leukemia virus 1 infection	other-immune
ETS1	KEGG	Ras signaling	RAS	other		ETS1	KEGG	Ras signaling	other
ETS1	Panther_Pathway	Ras_Pathway	RAS	other		ETS1	Panther_Pathway	Ras_Pathway	other
ETS1	PID	Angiopoietin receptor Tie2-mediated signaling	TIE2-MEDIATED	other		ETS1	PID	Angiopoietin receptor Tie2-mediated signaling	other
ETS1	PID	Signaling events mediated by Hepatocyte Growth Factor Receptor (c-Met)	HEPATOCYTE	metabolism/metabolic-disease		ETS1	PID	Signaling events mediated by Hepatocyte Growth Factor Receptor (c-Met)	metabolism/metabolic-disease
ETS1	REACTOME	Cellular Senescence	SENESCENCE	other		ETS1	REACTOME	Cellular Senescence	other
ETS1	REACTOME	Oncogene Induced Senescence	SENESCENCE	other		ETS1	REACTOME	Oncogene Induced Senescence	other
ETS1	WikiPathways	Ras Signaling	RAS	other		ETS1	WikiPathways	Ras Signaling	other
ETS1	WikiPathways	VEGFA-VEGFR2 Signaling	VEGFA	other		ETS1	WikiPathways	VEGFA-VEGFR2 Signaling	other
EXOC2	KEGG	Ras signaling	RAS	other		EXOC2	KEGG	Ras signaling	other
EXOC2	Panther_Pathway	Ras_Pathway	RAS	other		EXOC2	Panther_Pathway	Ras_Pathway	other
EXOC2	PID	Insulin Pathway	INSULIN	metabolism/metabolic-disease		EXOC2	PID	Insulin Pathway	metabolism/metabolic-disease
EXOC2	REACTOME	Peptide hormone metabolism	HORMONE	other		EXOC2	REACTOME	Peptide hormone metabolism	other
EXOC2	WikiPathways	Ras Signaling	RAS	other		EXOC2	WikiPathways	Ras Signaling	other
FASLG	ACSN2	DEATH_RECEPTOR	DEATH-RECEPTOR	other		FASLG	ACSN2	DEATH_RECEPTOR	other
FASLG	ACSN2	DEATH_RECEPTOR	DEATH-RECEPTOR	other-immune		FASLG	ACSN2	DEATH_RECEPTOR	other-immune
FASLG	ACSN2	FAS_RESPONSE	FAS	apoptosis		FASLG	ACSN2	FAS_RESPONSE	apoptosis
FASLG	ACSN2	PI3K_AKT_MTOR	AKT	other		FASLG	ACSN2	PI3K_AKT_MTOR	other
FASLG	ACSN2	PI3K_AKT_MTOR	AKT	other-immune		FASLG	ACSN2	PI3K_AKT_MTOR	other-immune
FASLG	ACSN2	RCD_GENES	RCD	other		FASLG	ACSN2	RCD_GENES	other
FASLG	BioCarta	akt signaling	AKT	other		FASLG	BioCarta	akt signaling	other
FASLG	BioCarta	akt signaling	AKT	other-immune		FASLG	BioCarta	akt signaling	other-immune
FASLG	BioCarta	fas signaling pathway (cd95)	FAS	apoptosis		FASLG	BioCarta	fas signaling pathway (cd95)	apoptosis
FASLG	BioCarta	keratinocyte differentiation	KERATINOCYTE	skin-related/skin-diseasee		FASLG	BioCarta	keratinocyte differentiation	skin-related/skin-diseasee
FASLG	INOH	Fas	FAS	apoptosis		FASLG	INOH	Fas	apoptosis
FASLG	INOH	GPCR signaling-G alpha i	G-ALPHA	other		FASLG	INOH	GPCR signaling-G alpha i	other
FASLG	INOH	GPCR signaling-G alpha q	G-ALPHA	other		FASLG	INOH	GPCR signaling-G alpha q	other
FASLG	INOH	GPCR signaling-pertussis toxin	PERTUSSIS	immune-related disease		FASLG	INOH	GPCR signaling-pertussis toxin	immune-related disease
FASLG	IPAVS	Cardiac_Hypertrophy	HYPERTROPHY	other		FASLG	IPAVS	Cardiac_Hypertrophy	other
FASLG	IPAVS	FAS_signaling_in_cardiac_hypertrophy	FAS	apoptosis		FASLG	IPAVS	FAS_signaling_in_cardiac_hypertrophy	apoptosis
FASLG	IPAVS	FAS_signaling_in_cardiac_hypertrophy	HYPERTROPHY	other		FASLG	IPAVS	FAS_signaling_in_cardiac_hypertrophy	other
FASLG	IPAVS	JAK_STAT_pathway_in_postconditioning_ischemia	ISCHEMIA	metabolism/metabolic-disease		FASLG	IPAVS	JAK_STAT_pathway_in_postconditioning_ischemia	metabolism/metabolic-disease
FASLG	KEGG	African trypanosomiasis	TRYPANOSOMIASIS	immune-related disease		FASLG	KEGG	African trypanosomiasis	immune-related disease
FASLG	KEGG	Allograft rejection	ALLOGRAFT	other-immune		FASLG	KEGG	Allograft rejection	other-immune
FASLG	KEGG	Autoimmune thyroid disease	DISEASE	metabolism/metabolic-disease		FASLG	KEGG	Autoimmune thyroid disease	metabolism/metabolic-disease
FASLG	KEGG	Autoimmune thyroid disease	THYROID	other		FASLG	KEGG	Autoimmune thyroid disease	other
FASLG	KEGG	Chagas disease (American trypanosomiasis)	TRYPANOSOMIASIS	immune-related disease		FASLG	KEGG	Chagas disease (American trypanosomiasis)	immune-related disease
FASLG	KEGG	Chagas disease (American trypanosomiasis)	DISEASE	metabolism/metabolic-disease		FASLG	KEGG	Chagas disease (American trypanosomiasis)	metabolism/metabolic-disease
FASLG	KEGG	Graft-versus-host disease	DISEASE	metabolism/metabolic-disease		FASLG	KEGG	Graft-versus-host disease	metabolism/metabolic-disease
FASLG	KEGG	Hepatitis B	HEPATITIS	immune-related disease		FASLG	KEGG	Hepatitis B	immune-related disease
FASLG	KEGG	Hepatitis C	HEPATITIS	immune-related disease		FASLG	KEGG	Hepatitis C	immune-related disease
FASLG	KEGG	Herpes simplex infection	HERPES	immune-related disease		FASLG	KEGG	Herpes simplex infection	immune-related disease
FASLG	KEGG	Herpes simplex infection	INFECTION	other-immune		FASLG	KEGG	Herpes simplex infection	other-immune
FASLG	KEGG	Human cytomegalovirus infection	CYTOMEGALOVIRUS	immune-related disease		FASLG	KEGG	Human cytomegalovirus infection	immune-related disease
FASLG	KEGG	Human cytomegalovirus infection	INFECTION	other-immune		FASLG	KEGG	Human cytomegalovirus infection	other-immune
FASLG	KEGG	Human immunodeficiency virus 1 infection	VIRUS1	immune-related disease		FASLG	KEGG	Human immunodeficiency virus 1 infection	immune-related disease
FASLG	KEGG	Human immunodeficiency virus 1 infection	INFECTION	other-immune		FASLG	KEGG	Human immunodeficiency virus 1 infection	other-immune
FASLG	KEGG	Human papillomavirus infection	PAPILLOMAVIRUS	immune-related disease		FASLG	KEGG	Human papillomavirus infection	immune-related disease
FASLG	KEGG	Human papillomavirus infection	INFECTION	other-immune		FASLG	KEGG	Human papillomavirus infection	other-immune
FASLG	KEGG	MAPK signaling	MAPK	other-immune		FASLG	KEGG	MAPK signaling	other-immune
FASLG	KEGG	Measles	MEASLES	immune-related disease		FASLG	KEGG	Measles	immune-related disease
FASLG	KEGG	Non-alcoholic fatty liver disease (NAFLD)	DISEASE	metabolism/metabolic-disease		FASLG	KEGG	Non-alcoholic fatty liver disease (NAFLD)	metabolism/metabolic-disease
FASLG	KEGG	PI3K-Akt signaling	AKT	other		FASLG	KEGG	PI3K-Akt signaling	other
FASLG	KEGG	PI3K-Akt signaling	AKT	other-immune		FASLG	KEGG	PI3K-Akt signaling	other-immune
FASLG	KEGG	Ras signaling	RAS	other		FASLG	KEGG	Ras signaling	other
FASLG	KEGG	Type I diabetes mellitus	DIABETES	metabolism/metabolic-disease		FASLG	KEGG	Type I diabetes mellitus	metabolism/metabolic-disease
FASLG	Panther_Pathway	FAS_signaling	FAS	apoptosis		FASLG	KEGG	Type I diabetes mellitus	metabolism/metabolic-disease
FASLG	PID	FAS (CD95) signaling	FAS	apoptosis		FASLG	Panther_Pathway	FAS_signaling	apoptosis
FASLG	REACTOME	Death Receptor Signalling	DEATH-RECEPTOR	other		FASLG	PID	FAS (CD95) signaling	apoptosis
FASLG	REACTOME	Death Receptor Signalling	DEATH-RECEPTOR	other-immune		FASLG	REACTOME	Death Receptor Signalling	other
FASLG	REACTOME	Disease	DISEASE	metabolism/metabolic-disease		FASLG	REACTOME	Death Receptor Signalling	other-immune
FASLG	stke	Fas Signaling Pathway	FAS	apoptosis		FASLG	REACTOME	Disease	metabolism/metabolic-disease
FASLG	WikiPathways	Allograft Rejection	ALLOGRAFT	other-immune		FASLG	stke	Fas Signaling Pathway	apoptosis
FASLG	WikiPathways	Apoptosis Modulation by HSP70	HSP70	other		FASLG	WikiPathways	Allograft Rejection	other-immune
FASLG	WikiPathways	DNA Damage Response (only ATM dependent)	DNA-DAMAGE	other		FASLG	WikiPathways	Apoptosis Modulation by HSP70	other
FASLG	WikiPathways	MAPK Signaling	MAPK	other-immune		FASLG	WikiPathways	DNA Damage Response (only ATM dependent)	other
FASLG	WikiPathways	Nonalcoholic fatty liver disease	DISEASE	metabolism/metabolic-disease		FASLG	WikiPathways	MAPK Signaling	other-immune
FASLG	WikiPathways	PI3K-Akt Signaling	AKT	other		FASLG	WikiPathways	Nonalcoholic fatty liver disease	metabolism/metabolic-disease
FASLG	WikiPathways	PI3K-Akt Signaling	AKT	other-immune		FASLG	WikiPathways	PI3K-Akt Signaling	other
FASLG	WikiPathways	Ras Signaling	RAS	other		FASLG	WikiPathways	PI3K-Akt Signaling	other-immune
FBXL19	REACTOME	Antigen processing: Ubiquitination & Proteasome degradation	DEGRADATION	other		FASLG	WikiPathways	Ras Signaling	other
FOSL1	KEGG	Human T-cell leukemia virus 1 infection	LEUKEMIA	diseases		FBXL19	REACTOME	Antigen processing: Ubiquitination & Proteasome degradation	other
FOSL1	KEGG	Human T-cell leukemia virus 1 infection	VIRUS1	immune-related disease		FOSL1	KEGG	Human T-cell leukemia virus 1 infection	diseases
FOSL1	KEGG	Human T-cell leukemia virus 1 infection	INFECTION	other-immune		FOSL1	KEGG	Human T-cell leukemia virus 1 infection	immune-related disease
FOSL1	KEGG	Osteoclast differentiation	OSTEOCLAST	osteogenesis		FOSL1	KEGG	Human T-cell leukemia virus 1 infection	other-immune
FOSL1	WikiPathways	Corticotropin-releasing hormone signaling	HORMONE	other		FOSL1	KEGG	Osteoclast differentiation	osteogenesis
FOSL1	WikiPathways	DNA Damage Response (only ATM dependent)	DNA-DAMAGE	other		FOSL1	WikiPathways	Corticotropin-releasing hormone signaling	other
FOSL1	WikiPathways	Mammary gland development pathway - Puberty (Stage 2 of 4)	GLAND	other		FOSL1	WikiPathways	DNA Damage Response (only ATM dependent)	other
FUBP1	ACSN2	DEATH_RECEPTOR	DEATH-RECEPTOR	other		FOSL1	WikiPathways	Mammary gland development pathway - Puberty (Stage 2 of 4)	other
FUBP1	ACSN2	DEATH_RECEPTOR	DEATH-RECEPTOR	other-immune		FUBP1	ACSN2	DEATH_RECEPTOR	other
FUBP1	ACSN2	RCD_GENES	RCD	other		FUBP1	ACSN2	DEATH_RECEPTOR	other-immune
FUT2	EHMN	Glycosphingolipid biosynthesis - neolactoseries	NEOLACTOSERIES	other		FUBP1	ACSN2	RCD_GENES	other
GJB2	ACSN2	EMT_REGULATORS	EMT-REGULATORS	other		FUT2	EHMN	Glycosphingolipid biosynthesis - neolactoseries	other
GJB2	REACTOME	Transport of connexons to the plasma membrane	PLASMA-MEMBRANE	other		GJB2	ACSN2	EMT_REGULATORS	other
HLA-A	KEGG	Allograft rejection	ALLOGRAFT	other-immune		GJB2	REACTOME	Transport of connexons to the plasma membrane	other
HLA-A	KEGG	Autoimmune thyroid disease	DISEASE	metabolism/metabolic-disease		HLA-A	KEGG	Allograft rejection	other-immune
HLA-A	KEGG	Autoimmune thyroid disease	THYROID	other		HLA-A	KEGG	Autoimmune thyroid disease	metabolism/metabolic-disease
HLA-A	KEGG	Cellular senescence	SENESCENCE	other		HLA-A	KEGG	Autoimmune thyroid disease	other
HLA-A	KEGG	Epstein-Barr virus infection	EPSTEIN	immune-related disease		HLA-A	KEGG	Cellular senescence	other
HLA-A	KEGG	Epstein-Barr virus infection	INFECTION	other-immune		HLA-A	KEGG	Epstein-Barr virus infection	immune-related disease
HLA-A	KEGG	Graft-versus-host disease	DISEASE	metabolism/metabolic-disease		HLA-A	KEGG	Epstein-Barr virus infection	other-immune
HLA-A	KEGG	Herpes simplex infection	HERPES	immune-related disease		HLA-A	KEGG	Graft-versus-host disease	metabolism/metabolic-disease
HLA-A	KEGG	Herpes simplex infection	INFECTION	other-immune		HLA-A	KEGG	Herpes simplex infection	immune-related disease
HLA-A	KEGG	Human cytomegalovirus infection	CYTOMEGALOVIRUS	immune-related disease		HLA-A	KEGG	Herpes simplex infection	other-immune
HLA-A	KEGG	Human cytomegalovirus infection	INFECTION	other-immune		HLA-A	KEGG	Human cytomegalovirus infection	immune-related disease
HLA-A	KEGG	Human immunodeficiency virus 1 infection	VIRUS1	immune-related disease		HLA-A	KEGG	Human cytomegalovirus infection	other-immune
HLA-A	KEGG	Human immunodeficiency virus 1 infection	INFECTION	other-immune		HLA-A	KEGG	Human immunodeficiency virus 1 infection	immune-related disease
HLA-A	KEGG	Human papillomavirus infection	PAPILLOMAVIRUS	immune-related disease		HLA-A	KEGG	Human immunodeficiency virus 1 infection	other-immune
HLA-A	KEGG	Human papillomavirus infection	INFECTION	other-immune		HLA-A	KEGG	Human papillomavirus infection	immune-related disease
HLA-A	KEGG	Human T-cell leukemia virus 1 infection	LEUKEMIA	diseases		HLA-A	KEGG	Human papillomavirus infection	other-immune
HLA-A	KEGG	Human T-cell leukemia virus 1 infection	VIRUS1	immune-related disease		HLA-A	KEGG	Human T-cell leukemia virus 1 infection	diseases
HLA-A	KEGG	Human T-cell leukemia virus 1 infection	INFECTION	other-immune		HLA-A	KEGG	Human T-cell leukemia virus 1 infection	immune-related disease
HLA-A	KEGG	Kaposi sarcoma-associated herpesvirus infection	HERPESVIRUS	immune-related disease		HLA-A	KEGG	Human T-cell leukemia virus 1 infection	other-immune
HLA-A	KEGG	Kaposi sarcoma-associated herpesvirus infection	SARCOMA-ASSOCIATED	other		HLA-A	KEGG	Kaposi sarcoma-associated herpesvirus infection	immune-related disease
HLA-A	KEGG	Kaposi sarcoma-associated herpesvirus infection	INFECTION	other-immune		HLA-A	KEGG	Kaposi sarcoma-associated herpesvirus infection	other
HLA-A	KEGG	Kaposi sarcoma-associated herpesvirus infection	KAPOSI	skin-related/skin-diseasee		HLA-A	KEGG	Kaposi sarcoma-associated herpesvirus infection	other-immune
HLA-A	KEGG	Type I diabetes mellitus	DIABETES	metabolism/metabolic-disease		HLA-A	KEGG	Kaposi sarcoma-associated herpesvirus infection	skin-related/skin-diseasee
HLA-A	KEGG	Viral carcinogenesis	VIRAL	immune-related disease		HLA-A	KEGG	Type I diabetes mellitus	metabolism/metabolic-disease
HLA-A	KEGG	Viral myocarditis	VIRAL	immune-related disease		HLA-A	KEGG	Type I diabetes mellitus	metabolism/metabolic-disease
HLA-A	KEGG	Viral myocarditis	MYOCARDITIS	metabolism/metabolic-disease		HLA-A	KEGG	Viral carcinogenesis	immune-related disease
HLA-A	WikiPathways	Allograft Rejection	ALLOGRAFT	other-immune		HLA-A	KEGG	Viral myocarditis	immune-related disease
HLA-A	WikiPathways	Ebola Virus Pathway on Host	EBOLA	immune-related disease		HLA-A	KEGG	Viral myocarditis	metabolism/metabolic-disease
HLA-A	WikiPathways	Proteasome Degradation	DEGRADATION	other		HLA-A	WikiPathways	Allograft Rejection	other-immune
HLA-B	KEGG	Allograft rejection	ALLOGRAFT	other-immune		HLA-A	WikiPathways	Ebola Virus Pathway on Host	immune-related disease
HLA-B	KEGG	Autoimmune thyroid disease	DISEASE	metabolism/metabolic-disease		HLA-A	WikiPathways	Proteasome Degradation	other
HLA-B	KEGG	Autoimmune thyroid disease	THYROID	other		HLA-B	KEGG	Allograft rejection	other-immune
HLA-B	KEGG	Cellular senescence	SENESCENCE	other		HLA-B	KEGG	Autoimmune thyroid disease	metabolism/metabolic-disease
HLA-B	KEGG	Epstein-Barr virus infection	EPSTEIN	immune-related disease		HLA-B	KEGG	Autoimmune thyroid disease	other
HLA-B	KEGG	Epstein-Barr virus infection	INFECTION	other-immune		HLA-B	KEGG	Cellular senescence	other
HLA-B	KEGG	Graft-versus-host disease	DISEASE	metabolism/metabolic-disease		HLA-B	KEGG	Epstein-Barr virus infection	immune-related disease
HLA-B	KEGG	Herpes simplex infection	HERPES	immune-related disease		HLA-B	KEGG	Epstein-Barr virus infection	other-immune
HLA-B	KEGG	Herpes simplex infection	INFECTION	other-immune		HLA-B	KEGG	Graft-versus-host disease	metabolism/metabolic-disease
HLA-B	KEGG	Human cytomegalovirus infection	CYTOMEGALOVIRUS	immune-related disease		HLA-B	KEGG	Herpes simplex infection	immune-related disease
HLA-B	KEGG	Human cytomegalovirus infection	INFECTION	other-immune		HLA-B	KEGG	Herpes simplex infection	other-immune
HLA-B	KEGG	Human immunodeficiency virus 1 infection	VIRUS1	immune-related disease		HLA-B	KEGG	Human cytomegalovirus infection	immune-related disease
HLA-B	KEGG	Human immunodeficiency virus 1 infection	INFECTION	other-immune		HLA-B	KEGG	Human cytomegalovirus infection	other-immune
HLA-B	KEGG	Human papillomavirus infection	PAPILLOMAVIRUS	immune-related disease		HLA-B	KEGG	Human immunodeficiency virus 1 infection	immune-related disease
HLA-B	KEGG	Human papillomavirus infection	INFECTION	other-immune		HLA-B	KEGG	Human immunodeficiency virus 1 infection	other-immune
HLA-B	KEGG	Human T-cell leukemia virus 1 infection	LEUKEMIA	diseases		HLA-B	KEGG	Human papillomavirus infection	immune-related disease
HLA-B	KEGG	Human T-cell leukemia virus 1 infection	VIRUS1	immune-related disease		HLA-B	KEGG	Human papillomavirus infection	other-immune
HLA-B	KEGG	Human T-cell leukemia virus 1 infection	INFECTION	other-immune		HLA-B	KEGG	Human T-cell leukemia virus 1 infection	diseases
HLA-B	KEGG	Kaposi sarcoma-associated herpesvirus infection	HERPESVIRUS	immune-related disease		HLA-B	KEGG	Human T-cell leukemia virus 1 infection	immune-related disease
HLA-B	KEGG	Kaposi sarcoma-associated herpesvirus infection	SARCOMA-ASSOCIATED	other		HLA-B	KEGG	Human T-cell leukemia virus 1 infection	other-immune
HLA-B	KEGG	Kaposi sarcoma-associated herpesvirus infection	INFECTION	other-immune		HLA-B	KEGG	Kaposi sarcoma-associated herpesvirus infection	immune-related disease
HLA-B	KEGG	Kaposi sarcoma-associated herpesvirus infection	KAPOSI	skin-related/skin-diseasee		HLA-B	KEGG	Kaposi sarcoma-associated herpesvirus infection	other
HLA-B	KEGG	Type I diabetes mellitus	DIABETES	metabolism/metabolic-disease		HLA-B	KEGG	Kaposi sarcoma-associated herpesvirus infection	other-immune
HLA-B	KEGG	Viral carcinogenesis	VIRAL	immune-related disease		HLA-B	KEGG	Kaposi sarcoma-associated herpesvirus infection	skin-related/skin-diseasee
HLA-B	KEGG	Viral myocarditis	VIRAL	immune-related disease		HLA-B	KEGG	Type I diabetes mellitus	metabolism/metabolic-disease
HLA-B	KEGG	Viral myocarditis	MYOCARDITIS	metabolism/metabolic-disease		HLA-B	KEGG	Type I diabetes mellitus	metabolism/metabolic-disease
HLA-B	WikiPathways	Allograft Rejection	ALLOGRAFT	other-immune		HLA-B	KEGG	Viral carcinogenesis	immune-related disease
HLA-B	WikiPathways	Ebola Virus Pathway on Host	EBOLA	immune-related disease		HLA-B	KEGG	Viral myocarditis	immune-related disease
HLA-B	WikiPathways	Proteasome Degradation	DEGRADATION	other		HLA-B	KEGG	Viral myocarditis	metabolism/metabolic-disease
HLA-C	KEGG	Allograft rejection	ALLOGRAFT	other-immune		HLA-B	WikiPathways	Allograft Rejection	other-immune
HLA-C	KEGG	Autoimmune thyroid disease	DISEASE	metabolism/metabolic-disease		HLA-B	WikiPathways	Ebola Virus Pathway on Host	immune-related disease
HLA-C	KEGG	Autoimmune thyroid disease	THYROID	other		HLA-B	WikiPathways	Proteasome Degradation	other
HLA-C	KEGG	Cellular senescence	SENESCENCE	other		HLA-C	KEGG	Allograft rejection	other-immune
HLA-C	KEGG	Epstein-Barr virus infection	EPSTEIN	immune-related disease		HLA-C	KEGG	Autoimmune thyroid disease	metabolism/metabolic-disease
HLA-C	KEGG	Epstein-Barr virus infection	INFECTION	other-immune		HLA-C	KEGG	Autoimmune thyroid disease	other
HLA-C	KEGG	Graft-versus-host disease	DISEASE	metabolism/metabolic-disease		HLA-C	KEGG	Cellular senescence	other
HLA-C	KEGG	Herpes simplex infection	HERPES	immune-related disease		HLA-C	KEGG	Epstein-Barr virus infection	immune-related disease
HLA-C	KEGG	Herpes simplex infection	INFECTION	other-immune		HLA-C	KEGG	Epstein-Barr virus infection	other-immune
HLA-C	KEGG	Human cytomegalovirus infection	CYTOMEGALOVIRUS	immune-related disease		HLA-C	KEGG	Graft-versus-host disease	metabolism/metabolic-disease
HLA-C	KEGG	Human cytomegalovirus infection	INFECTION	other-immune		HLA-C	KEGG	Herpes simplex infection	immune-related disease
HLA-C	KEGG	Human immunodeficiency virus 1 infection	VIRUS1	immune-related disease		HLA-C	KEGG	Herpes simplex infection	other-immune
HLA-C	KEGG	Human immunodeficiency virus 1 infection	INFECTION	other-immune		HLA-C	KEGG	Human cytomegalovirus infection	immune-related disease
HLA-C	KEGG	Human papillomavirus infection	PAPILLOMAVIRUS	immune-related disease		HLA-C	KEGG	Human cytomegalovirus infection	other-immune
HLA-C	KEGG	Human papillomavirus infection	INFECTION	other-immune		HLA-C	KEGG	Human immunodeficiency virus 1 infection	immune-related disease
HLA-C	KEGG	Human T-cell leukemia virus 1 infection	LEUKEMIA	diseases		HLA-C	KEGG	Human immunodeficiency virus 1 infection	other-immune
HLA-C	KEGG	Human T-cell leukemia virus 1 infection	VIRUS1	immune-related disease		HLA-C	KEGG	Human papillomavirus infection	immune-related disease
HLA-C	KEGG	Human T-cell leukemia virus 1 infection	INFECTION	other-immune		HLA-C	KEGG	Human papillomavirus infection	other-immune
HLA-C	KEGG	Kaposi sarcoma-associated herpesvirus infection	HERPESVIRUS	immune-related disease		HLA-C	KEGG	Human T-cell leukemia virus 1 infection	diseases
HLA-C	KEGG	Kaposi sarcoma-associated herpesvirus infection	SARCOMA-ASSOCIATED	other		HLA-C	KEGG	Human T-cell leukemia virus 1 infection	immune-related disease
HLA-C	KEGG	Kaposi sarcoma-associated herpesvirus infection	INFECTION	other-immune		HLA-C	KEGG	Human T-cell leukemia virus 1 infection	other-immune
HLA-C	KEGG	Kaposi sarcoma-associated herpesvirus infection	KAPOSI	skin-related/skin-diseasee		HLA-C	KEGG	Kaposi sarcoma-associated herpesvirus infection	immune-related disease
HLA-C	KEGG	Type I diabetes mellitus	DIABETES	metabolism/metabolic-disease		HLA-C	KEGG	Kaposi sarcoma-associated herpesvirus infection	other
HLA-C	KEGG	Viral carcinogenesis	VIRAL	immune-related disease		HLA-C	KEGG	Kaposi sarcoma-associated herpesvirus infection	other-immune
HLA-C	KEGG	Viral myocarditis	VIRAL	immune-related disease		HLA-C	KEGG	Kaposi sarcoma-associated herpesvirus infection	skin-related/skin-diseasee
HLA-C	KEGG	Viral myocarditis	MYOCARDITIS	metabolism/metabolic-disease		HLA-C	KEGG	Type I diabetes mellitus	metabolism/metabolic-disease
HLA-C	RB-Pathways	rb_map	MAP	other-immune		HLA-C	KEGG	Type I diabetes mellitus	metabolism/metabolic-disease
HLA-C	WikiPathways	Allograft Rejection	ALLOGRAFT	other-immune		HLA-C	KEGG	Viral carcinogenesis	immune-related disease
HLA-C	WikiPathways	Ebola Virus Pathway on Host	EBOLA	immune-related disease		HLA-C	KEGG	Viral myocarditis	immune-related disease
HLA-C	WikiPathways	Proteasome Degradation	DEGRADATION	other		HLA-C	KEGG	Viral myocarditis	metabolism/metabolic-disease
HLA-DRA	KEGG	Allograft rejection	ALLOGRAFT	other-immune		HLA-C	RB-Pathways	rb_map	other-immune
HLA-DRA	KEGG	Autoimmune thyroid disease	DISEASE	metabolism/metabolic-disease		HLA-C	WikiPathways	Allograft Rejection	other-immune
HLA-DRA	KEGG	Autoimmune thyroid disease	THYROID	other		HLA-C	WikiPathways	Ebola Virus Pathway on Host	immune-related disease
HLA-DRA	KEGG	Epstein-Barr virus infection	EPSTEIN	immune-related disease		HLA-C	WikiPathways	Proteasome Degradation	other
HLA-DRA	KEGG	Epstein-Barr virus infection	INFECTION	other-immune		HLA-DRA	KEGG	Allograft rejection	other-immune
HLA-DRA	KEGG	Graft-versus-host disease	DISEASE	metabolism/metabolic-disease		HLA-DRA	KEGG	Autoimmune thyroid disease	metabolism/metabolic-disease
HLA-DRA	KEGG	Herpes simplex infection	HERPES	immune-related disease		HLA-DRA	KEGG	Autoimmune thyroid disease	other
HLA-DRA	KEGG	Herpes simplex infection	INFECTION	other-immune		HLA-DRA	KEGG	Epstein-Barr virus infection	immune-related disease
HLA-DRA	KEGG	Human T-cell leukemia virus 1 infection	LEUKEMIA	diseases		HLA-DRA	KEGG	Epstein-Barr virus infection	other-immune
HLA-DRA	KEGG	Human T-cell leukemia virus 1 infection	VIRUS1	immune-related disease		HLA-DRA	KEGG	Graft-versus-host disease	metabolism/metabolic-disease
HLA-DRA	KEGG	Human T-cell leukemia virus 1 infection	INFECTION	other-immune		HLA-DRA	KEGG	Herpes simplex infection	immune-related disease
HLA-DRA	KEGG	Inflammatory bowel disease (IBD)	IBD	immune-related disease		HLA-DRA	KEGG	Herpes simplex infection	other-immune
HLA-DRA	KEGG	Inflammatory bowel disease (IBD)	DISEASE	metabolism/metabolic-disease		HLA-DRA	KEGG	Human T-cell leukemia virus 1 infection	diseases
HLA-DRA	KEGG	Leishmaniasis	LEISHMANIASIS	skin-related/skin-diseasee		HLA-DRA	KEGG	Human T-cell leukemia virus 1 infection	immune-related disease
HLA-DRA	KEGG	Staphylococcus aureus infection	AUREUS	immune-related disease		HLA-DRA	KEGG	Human T-cell leukemia virus 1 infection	other-immune
HLA-DRA	KEGG	Staphylococcus aureus infection	INFECTION	other-immune		HLA-DRA	KEGG	Inflammatory bowel disease (IBD)	immune-related disease
HLA-DRA	KEGG	Tuberculosis	TUBERCULOSIS	immune-related disease		HLA-DRA	KEGG	Inflammatory bowel disease (IBD)	metabolism/metabolic-disease
HLA-DRA	KEGG	Type I diabetes mellitus	DIABETES	metabolism/metabolic-disease		HLA-DRA	KEGG	Leishmaniasis	skin-related/skin-diseasee
HLA-DRA	KEGG	Viral myocarditis	VIRAL	immune-related disease		HLA-DRA	KEGG	Staphylococcus aureus infection	immune-related disease
HLA-DRA	KEGG	Viral myocarditis	MYOCARDITIS	metabolism/metabolic-disease		HLA-DRA	KEGG	Staphylococcus aureus infection	other-immune
HLA-DRA	RB-Pathways	rb_map	MAP	other-immune		HLA-DRA	KEGG	Tuberculosis	immune-related disease
HLA-DRA	WikiPathways	Allograft Rejection	ALLOGRAFT	other-immune		HLA-DRA	KEGG	Type I diabetes mellitus	metabolism/metabolic-disease
HLA-DRA	WikiPathways	Ebola Virus Pathway on Host	EBOLA	immune-related disease		HLA-DRA	KEGG	Type I diabetes mellitus	metabolism/metabolic-disease
IFIH1	KEGG	Hepatitis B	HEPATITIS	immune-related disease		HLA-DRA	KEGG	Viral myocarditis	immune-related disease
IFIH1	KEGG	Herpes simplex infection	HERPES	immune-related disease		HLA-DRA	KEGG	Viral myocarditis	metabolism/metabolic-disease
IFIH1	KEGG	Herpes simplex infection	INFECTION	other-immune		HLA-DRA	RB-Pathways	rb_map	other-immune
IFIH1	KEGG	Measles	MEASLES	immune-related disease		HLA-DRA	WikiPathways	Allograft Rejection	other-immune
IFIH1	REACTOME	Deubiquitination	DEUBIQUITINATION	other		HLA-DRA	WikiPathways	Ebola Virus Pathway on Host	immune-related disease
IFNGR2	KEGG	Chagas disease (American trypanosomiasis)	TRYPANOSOMIASIS	immune-related disease		IFIH1	KEGG	Hepatitis B	immune-related disease
IFNGR2	KEGG	Chagas disease (American trypanosomiasis)	DISEASE	metabolism/metabolic-disease		IFIH1	KEGG	Herpes simplex infection	immune-related disease
IFNGR2	KEGG	Herpes simplex infection	HERPES	immune-related disease		IFIH1	KEGG	Herpes simplex infection	other-immune
IFNGR2	KEGG	Herpes simplex infection	INFECTION	other-immune		IFIH1	KEGG	Measles	immune-related disease
IFNGR2	KEGG	HIF-1 signaling	HIF1	other		IFIH1	REACTOME	Deubiquitination	other
IFNGR2	KEGG	Inflammatory bowel disease (IBD)	IBD	immune-related disease		IFNGR2	KEGG	Chagas disease (American trypanosomiasis)	immune-related disease
IFNGR2	KEGG	Inflammatory bowel disease (IBD)	DISEASE	metabolism/metabolic-disease		IFNGR2	KEGG	Chagas disease (American trypanosomiasis)	metabolism/metabolic-disease
IFNGR2	KEGG	Leishmaniasis	LEISHMANIASIS	skin-related/skin-diseasee		IFNGR2	KEGG	Herpes simplex infection	immune-related disease
IFNGR2	KEGG	Measles	MEASLES	immune-related disease		IFNGR2	KEGG	Herpes simplex infection	other-immune
IFNGR2	KEGG	Osteoclast differentiation	OSTEOCLAST	osteogenesis		IFNGR2	KEGG	HIF-1 signaling	other
IFNGR2	KEGG	Salmonella infection	SALMONELLA	diseases		IFNGR2	KEGG	Inflammatory bowel disease (IBD)	immune-related disease
IFNGR2	KEGG	Salmonella infection	INFECTION	other-immune		IFNGR2	KEGG	Inflammatory bowel disease (IBD)	metabolism/metabolic-disease
IFNGR2	KEGG	Tuberculosis	TUBERCULOSIS	immune-related disease		IFNGR2	KEGG	Leishmaniasis	skin-related/skin-diseasee
IFNGR2	systems-biology.org	Macrophage_Map_Update_ver2_re	MAP	other-immune		IFNGR2	KEGG	Measles	immune-related disease
IFNGR2	WikiPathways	The human immune response to tuberculosis	TUBERCULOSIS	immune-related disease		IFNGR2	KEGG	Osteoclast differentiation	osteogenesis
IFNLR1	IPAVS	JAK_STAT_pathway_in_postconditioning_ischemia	ISCHEMIA	metabolism/metabolic-disease		IFNGR2	KEGG	Salmonella infection	diseases
IFNLR1	PharmGKB	Peginterferon_alpha_2a_Peginterferon_alpha_2b_Pathway_Hepatocyte_Pharmacodynamics	HEPATOCYTE	metabolism/metabolic-disease		IFNGR2	KEGG	Salmonella infection	other-immune
IKBKE	ACSN2	PI3K_AKT_MTOR	AKT	other		IFNGR2	KEGG	Tuberculosis	immune-related disease
IKBKE	ACSN2	PI3K_AKT_MTOR	AKT	other-immune		IFNGR2	systems-biology.org	Macrophage_Map_Update_ver2_re	other-immune
IKBKE	IPAVS	RANK_Singnaling_Pathway_in_Osteoclast_resorption	RESORPTION	immune-related disease		IFNGR2	WikiPathways	The human immune response to tuberculosis	immune-related disease
IKBKE	IPAVS	RANK_Singnaling_Pathway_in_Osteoclast_resorption	OSTEOCLAST	osteogenesis		IFNLR1	IPAVS	JAK_STAT_pathway_in_postconditioning_ischemia	metabolism/metabolic-disease
IKBKE	KEGG	Cytosolic DNA-sensing	CYTOSOLIC	other		IFNLR1	PharmGKB	Peginterferon_alpha_2a_Peginterferon_alpha_2b_Pathway_Hepatocyte_Pharmacodynamics	metabolism/metabolic-disease
IKBKE	KEGG	Epstein-Barr virus infection	EPSTEIN	immune-related disease		IKBKE	ACSN2	PI3K_AKT_MTOR	other
IKBKE	KEGG	Epstein-Barr virus infection	INFECTION	other-immune		IKBKE	ACSN2	PI3K_AKT_MTOR	other-immune
IKBKE	KEGG	Hepatitis B	HEPATITIS	immune-related disease		IKBKE	IPAVS	RANK_Singnaling_Pathway_in_Osteoclast_resorption	immune-related disease
IKBKE	KEGG	Hepatitis C	HEPATITIS	immune-related disease		IKBKE	IPAVS	RANK_Singnaling_Pathway_in_Osteoclast_resorption	osteogenesis
IKBKE	KEGG	Herpes simplex infection	HERPES	immune-related disease		IKBKE	KEGG	Cytosolic DNA-sensing	other
IKBKE	KEGG	Herpes simplex infection	INFECTION	other-immune		IKBKE	KEGG	Epstein-Barr virus infection	immune-related disease
IKBKE	KEGG	Human papillomavirus infection	PAPILLOMAVIRUS	immune-related disease		IKBKE	KEGG	Epstein-Barr virus infection	other-immune
IKBKE	KEGG	Human papillomavirus infection	INFECTION	other-immune		IKBKE	KEGG	Hepatitis B	immune-related disease
IKBKE	KEGG	Kaposi sarcoma-associated herpesvirus infection	HERPESVIRUS	immune-related disease		IKBKE	KEGG	Hepatitis C	immune-related disease
IKBKE	KEGG	Kaposi sarcoma-associated herpesvirus infection	SARCOMA-ASSOCIATED	other		IKBKE	KEGG	Herpes simplex infection	immune-related disease
IKBKE	KEGG	Kaposi sarcoma-associated herpesvirus infection	INFECTION	other-immune		IKBKE	KEGG	Herpes simplex infection	other-immune
IKBKE	KEGG	Kaposi sarcoma-associated herpesvirus infection	KAPOSI	skin-related/skin-diseasee		IKBKE	KEGG	Human papillomavirus infection	immune-related disease
IKBKE	KEGG	Measles	MEASLES	immune-related disease		IKBKE	KEGG	Human papillomavirus infection	other-immune
IKBKE	systems-biology.org	hepatocyte_v2.9	HEPATOCYTE	metabolism/metabolic-disease		IKBKE	KEGG	Kaposi sarcoma-associated herpesvirus infection	immune-related disease
IKBKE	systems-biology.org	Macrophage_Map_Update_ver2_re	MAP	other-immune		IKBKE	KEGG	Kaposi sarcoma-associated herpesvirus infection	other
IKBKE	systems-biology.org	Skeletal_muscle_v2.9	SKELETAL	other		IKBKE	KEGG	Kaposi sarcoma-associated herpesvirus infection	other-immune
IKBKE	WikiPathways	Cardiac Hypertrophic Response	HYPERTROPHIC	other		IKBKE	KEGG	Kaposi sarcoma-associated herpesvirus infection	skin-related/skin-diseasee
IKBKE	WikiPathways	Ebola Virus Pathway on Host	EBOLA	immune-related disease		IKBKE	KEGG	Measles	immune-related disease
IL12B	INOH	GPCR signaling-G alpha i	G-ALPHA	other		IKBKE	systems-biology.org	hepatocyte_v2.9	metabolism/metabolic-disease
IL12B	INOH	GPCR signaling-G alpha q	G-ALPHA	other		IKBKE	systems-biology.org	Macrophage_Map_Update_ver2_re	other-immune
IL12B	INOH	GPCR signaling-pertussis toxin	PERTUSSIS	immune-related disease		IKBKE	systems-biology.org	Skeletal_muscle_v2.9	other
IL12B	IPAVS	ER_Stress_Map	ER	other		IKBKE	WikiPathways	Cardiac Hypertrophic Response	other
IL12B	IPAVS	ER_Stress_Map	MAP	other-immune		IKBKE	WikiPathways	Ebola Virus Pathway on Host	immune-related disease
IL12B	KEGG	African trypanosomiasis	TRYPANOSOMIASIS	immune-related disease		IL12B	INOH	GPCR signaling-G alpha i	other
IL12B	KEGG	Allograft rejection	ALLOGRAFT	other-immune		IL12B	INOH	GPCR signaling-G alpha q	other
IL12B	KEGG	Amoebiasis	AMOEBIASIS	immune-related disease		IL12B	INOH	GPCR signaling-pertussis toxin	immune-related disease
IL12B	KEGG	Chagas disease (American trypanosomiasis)	TRYPANOSOMIASIS	immune-related disease		IL12B	IPAVS	ER_Stress_Map	other
IL12B	KEGG	Chagas disease (American trypanosomiasis)	DISEASE	metabolism/metabolic-disease		IL12B	IPAVS	ER_Stress_Map	other-immune
IL12B	KEGG	Herpes simplex infection	HERPES	immune-related disease		IL12B	KEGG	African trypanosomiasis	immune-related disease
IL12B	KEGG	Herpes simplex infection	INFECTION	other-immune		IL12B	KEGG	Allograft rejection	other-immune
IL12B	KEGG	Inflammatory bowel disease (IBD)	IBD	immune-related disease		IL12B	KEGG	Amoebiasis	immune-related disease
IL12B	KEGG	Inflammatory bowel disease (IBD)	DISEASE	metabolism/metabolic-disease		IL12B	KEGG	Chagas disease (American trypanosomiasis)	immune-related disease
IL12B	KEGG	Leishmaniasis	LEISHMANIASIS	skin-related/skin-diseasee		IL12B	KEGG	Chagas disease (American trypanosomiasis)	metabolism/metabolic-disease
IL12B	KEGG	Measles	MEASLES	immune-related disease		IL12B	KEGG	Herpes simplex infection	immune-related disease
IL12B	KEGG	Pertussis	PERTUSSIS	immune-related disease		IL12B	KEGG	Herpes simplex infection	other-immune
IL12B	KEGG	Tuberculosis	TUBERCULOSIS	immune-related disease		IL12B	KEGG	Inflammatory bowel disease (IBD)	immune-related disease
IL12B	KEGG	Type I diabetes mellitus	DIABETES	metabolism/metabolic-disease		IL12B	KEGG	Inflammatory bowel disease (IBD)	metabolism/metabolic-disease
IL12B	WikiPathways	Allograft Rejection	ALLOGRAFT	other-immune		IL12B	KEGG	Leishmaniasis	skin-related/skin-diseasee
IL12B	WikiPathways	Viral Acute Myocarditis	VIRAL	immune-related disease		IL12B	KEGG	Measles	immune-related disease
IL12B	WikiPathways	Viral Acute Myocarditis	MYOCARDITIS	metabolism/metabolic-disease		IL12B	KEGG	Pertussis	immune-related disease
IL13	INOH	GPCR signaling-G alpha i	G-ALPHA	other		IL12B	KEGG	Tuberculosis	immune-related disease
IL13	INOH	GPCR signaling-G alpha q	G-ALPHA	other		IL12B	KEGG	Type I diabetes mellitus	metabolism/metabolic-disease
IL13	INOH	GPCR signaling-pertussis toxin	PERTUSSIS	immune-related disease		IL12B	KEGG	Type I diabetes mellitus	metabolism/metabolic-disease
IL13	IPAVS	ER_Stress_Map	ER	other		IL12B	WikiPathways	Allograft Rejection	other-immune
IL13	IPAVS	ER_Stress_Map	MAP	other-immune		IL12B	WikiPathways	Viral Acute Myocarditis	immune-related disease
IL13	KEGG	Inflammatory bowel disease (IBD)	IBD	immune-related disease		IL12B	WikiPathways	Viral Acute Myocarditis	metabolism/metabolic-disease
IL13	KEGG	Inflammatory bowel disease (IBD)	DISEASE	metabolism/metabolic-disease		IL13	INOH	GPCR signaling-G alpha i	other
IL13	KEGG	Measles	MEASLES	immune-related disease		IL13	INOH	GPCR signaling-G alpha q	other
IL13	PID	Glucocorticoid receptor regulatory network	GLUCOCORTICOID-RECEPTOR-REGULATORY	metabolism/metabolic-disease		IL13	INOH	GPCR signaling-pertussis toxin	immune-related disease
IL13	WikiPathways	Allograft Rejection	ALLOGRAFT	other-immune		IL13	IPAVS	ER_Stress_Map	other
IL1RL1	WikiPathways	Vitamin D Receptor	VITAMIN-D-RECEPTOR	other-immune		IL13	IPAVS	ER_Stress_Map	other-immune
IL23A	IPAVS	JAK_STAT_pathway_in_postconditioning_ischemia	ISCHEMIA	metabolism/metabolic-disease		IL13	KEGG	Inflammatory bowel disease (IBD)	immune-related disease
IL23A	KEGG	Inflammatory bowel disease (IBD)	IBD	immune-related disease		IL13	KEGG	Inflammatory bowel disease (IBD)	metabolism/metabolic-disease
IL23A	KEGG	Inflammatory bowel disease (IBD)	DISEASE	metabolism/metabolic-disease		IL13	KEGG	Measles	immune-related disease
IL23A	KEGG	Pertussis	PERTUSSIS	immune-related disease		IL13	PID	Glucocorticoid receptor regulatory network	metabolism/metabolic-disease
IL23A	KEGG	Tuberculosis	TUBERCULOSIS	immune-related disease		IL13	WikiPathways	Allograft Rejection	other-immune
IL23R	IPAVS	JAK_STAT_pathway_in_postconditioning_ischemia	ISCHEMIA	metabolism/metabolic-disease		IL1RL1	WikiPathways	Vitamin D Receptor	other-immune
IL23R	KEGG	Inflammatory bowel disease (IBD)	IBD	immune-related disease		IL23A	IPAVS	JAK_STAT_pathway_in_postconditioning_ischemia	metabolism/metabolic-disease
IL23R	KEGG	Inflammatory bowel disease (IBD)	DISEASE	metabolism/metabolic-disease		IL23A	KEGG	Inflammatory bowel disease (IBD)	immune-related disease
IL31	IPAVS	JAK_STAT_pathway_in_postconditioning_ischemia	ISCHEMIA	metabolism/metabolic-disease		IL23A	KEGG	Inflammatory bowel disease (IBD)	metabolism/metabolic-disease
IL4	INOH	GPCR signaling-G alpha i	G-ALPHA	other		IL23A	KEGG	Pertussis	immune-related disease
IL4	INOH	GPCR signaling-G alpha q	G-ALPHA	other		IL23A	KEGG	Tuberculosis	immune-related disease
IL4	INOH	GPCR signaling-pertussis toxin	PERTUSSIS	immune-related disease		IL23R	IPAVS	JAK_STAT_pathway_in_postconditioning_ischemia	metabolism/metabolic-disease
IL4	IPAVS	ER_Stress_Map	ER	other		IL23R	KEGG	Inflammatory bowel disease (IBD)	immune-related disease
IL4	IPAVS	ER_Stress_Map	MAP	other-immune		IL23R	KEGG	Inflammatory bowel disease (IBD)	metabolism/metabolic-disease
IL4	IPAVS	JAK_STAT_pathway_in_postconditioning_ischemia	ISCHEMIA	metabolism/metabolic-disease		IL31	IPAVS	JAK_STAT_pathway_in_postconditioning_ischemia	metabolism/metabolic-disease
IL4	KEGG	Allograft rejection	ALLOGRAFT	other-immune		IL4	INOH	GPCR signaling-G alpha i	other
IL4	KEGG	Autoimmune thyroid disease	DISEASE	metabolism/metabolic-disease		IL4	INOH	GPCR signaling-G alpha q	other
IL4	KEGG	Autoimmune thyroid disease	THYROID	other		IL4	INOH	GPCR signaling-pertussis toxin	immune-related disease
IL4	KEGG	Inflammatory bowel disease (IBD)	IBD	immune-related disease		IL4	IPAVS	ER_Stress_Map	other
IL4	KEGG	Inflammatory bowel disease (IBD)	DISEASE	metabolism/metabolic-disease		IL4	IPAVS	ER_Stress_Map	other-immune
IL4	KEGG	Leishmaniasis	LEISHMANIASIS	skin-related/skin-diseasee		IL4	IPAVS	JAK_STAT_pathway_in_postconditioning_ischemia	metabolism/metabolic-disease
IL4	KEGG	Measles	MEASLES	immune-related disease		IL4	KEGG	Allograft rejection	other-immune
IL4	KEGG	PI3K-Akt signaling	AKT	other		IL4	KEGG	Autoimmune thyroid disease	metabolism/metabolic-disease
IL4	KEGG	PI3K-Akt signaling	AKT	other-immune		IL4	KEGG	Autoimmune thyroid disease	other
IL4	PID	Glucocorticoid receptor regulatory network	GLUCOCORTICOID-RECEPTOR-REGULATORY	metabolism/metabolic-disease		IL4	KEGG	Inflammatory bowel disease (IBD)	immune-related disease
IL4	systems-biology.org	Macrophage_Map_Update_ver2_re	MAP	other-immune		IL4	KEGG	Inflammatory bowel disease (IBD)	metabolism/metabolic-disease
IL4	WikiPathways	Allograft Rejection	ALLOGRAFT	other-immune		IL4	KEGG	Leishmaniasis	skin-related/skin-diseasee
IL4	WikiPathways	Ebola Virus Pathway on Host	EBOLA	immune-related disease		IL4	KEGG	Measles	immune-related disease
IL4	WikiPathways	PI3K-Akt Signaling	AKT	other		IL4	KEGG	PI3K-Akt signaling	other
IL4	WikiPathways	PI3K-Akt Signaling	AKT	other-immune		IL4	KEGG	PI3K-Akt signaling	other-immune
IL4	WikiPathways	T-Cell antigen Receptor (TCR) pathway during Staphylococcus aureus infection	AUREUS	immune-related disease		IL4	PID	Glucocorticoid receptor regulatory network	metabolism/metabolic-disease
IL4	WikiPathways	T-Cell antigen Receptor (TCR) pathway during Staphylococcus aureus infection	INFECTION	other-immune		IL4	systems-biology.org	Macrophage_Map_Update_ver2_re	other-immune
IRF4	WikiPathways	Prion disease	DISEASE	metabolism/metabolic-disease		IL4	WikiPathways	Allograft Rejection	other-immune
IRF4	WikiPathways	Vitamin D Receptor	VITAMIN-D-RECEPTOR	other-immune		IL4	WikiPathways	Ebola Virus Pathway on Host	immune-related disease
KLF4	ACSN2	EMT_REGULATORS	EMT-REGULATORS	other		IL4	WikiPathways	PI3K-Akt Signaling	other
KLF4	Panther_Pathway	CCKR_signaling_map	CCKR	metabolism/metabolic-disease		IL4	WikiPathways	PI3K-Akt Signaling	other-immune
KLF4	Panther_Pathway	CCKR_signaling_map	MAP	other-immune		IL4	WikiPathways	T-Cell antigen Receptor (TCR) pathway during Staphylococcus aureus infection	immune-related disease
KLF4	REACTOME	Peptide hormone metabolism	HORMONE	other		IL4	WikiPathways	T-Cell antigen Receptor (TCR) pathway during Staphylococcus aureus infection	other-immune
KLF4	WikiPathways	Vitamin D Receptor	VITAMIN-D-RECEPTOR	other-immune		IRF4	WikiPathways	Prion disease	metabolism/metabolic-disease
LNPEP	REACTOME	Antigen processing: Ubiquitination & Proteasome degradation	DEGRADATION	other		IRF4	WikiPathways	Vitamin D Receptor	other-immune
LRRC7	REACTOME	MAPK1/MAPK3 signaling	MAPK1	other		KLF4	ACSN2	EMT_REGULATORS	other
MAPKAPK5	ACSN2	MAPK	MAPK	other-immune		KLF4	Panther_Pathway	CCKR_signaling_map	metabolism/metabolic-disease
MAPKAPK5	BioCarta	p38 mapk signaling	MAPK	other-immune		KLF4	Panther_Pathway	CCKR_signaling_map	other-immune
MAPKAPK5	KEGG	MAPK signaling	MAPK	other-immune		KLF4	REACTOME	Peptide hormone metabolism	other
MAPKAPK5	REACTOME	Cellular Senescence	SENESCENCE	other		KLF4	WikiPathways	Vitamin D Receptor	other-immune
MAPKAPK5	REACTOME	Oxidative Stress Induced Senescence	OXIDATIVE	other		LNPEP	REACTOME	Antigen processing: Ubiquitination & Proteasome degradation	other
MAPKAPK5	REACTOME	Regulation of TP53 Activity	P53	apoptosis		LRRC7	REACTOME	MAPK1/MAPK3 signaling	other
MAPKAPK5	REACTOME	Transcriptional Regulation by TP53	P53	apoptosis		MAPKAPK5	ACSN2	MAPK	other-immune
MAPKAPK5	WikiPathways	MAPK Signaling	MAPK	other-immune		MAPKAPK5	BioCarta	p38 mapk signaling	other-immune
MAPKAPK5	WikiPathways	p38 MAPK Signaling	MAPK	other-immune		MAPKAPK5	KEGG	MAPK signaling	other-immune
MAPKAPK5	WikiPathways	VEGFA-VEGFR2 Signaling	VEGFA	other		MAPKAPK5	REACTOME	Cellular Senescence	other
MBD2	PID	Signaling events mediated by HDAC Class I	HDAC	other		MAPKAPK5	REACTOME	Oxidative Stress Induced Senescence	other
NFKB1	ACSN2	ANTIOXIDANT_RESPONSE	ANTIOXIDANT	other		MAPKAPK5	REACTOME	Regulation of TP53 Activity	apoptosis
NFKB1	ACSN2	DEATH_RECEPTOR	DEATH-RECEPTOR	other		MAPKAPK5	REACTOME	Transcriptional Regulation by TP53	apoptosis
NFKB1	ACSN2	DEATH_RECEPTOR	DEATH-RECEPTOR	other-immune		MAPKAPK5	WikiPathways	MAPK Signaling	other-immune
NFKB1	ACSN2	ER_STRESS	ER	other		MAPKAPK5	WikiPathways	p38 MAPK Signaling	other-immune
NFKB1	ACSN2	RCD_GENES	RCD	other		MAPKAPK5	WikiPathways	VEGFA-VEGFR2 Signaling	other
NFKB1	IPAVS	beta3_integrin_mediated_Ub_for_NFkB_activation_Proteins	UB	other		MBD2	PID	Signaling events mediated by HDAC Class I	other
NFKB1	IPAVS	Cardiac_Hypertrophy	HYPERTROPHY	other		NFKB1	ACSN2	ANTIOXIDANT_RESPONSE	other
NFKB1	IPAVS	EGF_receptor_transactivation_in_Cardiac_Hypertrophy	EGF-RECEPTOR	osteogenesis		NFKB1	ACSN2	DEATH_RECEPTOR	other
NFKB1	IPAVS	EGF_receptor_transactivation_in_Cardiac_Hypertrophy	EGF-RECEPTOR	other		NFKB1	ACSN2	DEATH_RECEPTOR	other-immune
NFKB1	IPAVS	EGF_receptor_transactivation_in_Cardiac_Hypertrophy	HYPERTROPHY	other		NFKB1	ACSN2	ER_STRESS	other
NFKB1	IPAVS	EGF_receptor_transactivation_in_Cardiac_Hypertrophy	EGF-RECEPTOR	skin-related/skin-diseasee		NFKB1	ACSN2	RCD_GENES	other
NFKB1	IPAVS	FAS_signaling_in_cardiac_hypertrophy	FAS	apoptosis		NFKB1	IPAVS	beta3_integrin_mediated_Ub_for_NFkB_activation_Proteins	other
NFKB1	IPAVS	FAS_signaling_in_cardiac_hypertrophy	HYPERTROPHY	other		NFKB1	IPAVS	Cardiac_Hypertrophy	other
NFKB1	IPAVS	JAK_STAT_pathway_in_postconditioning_ischemia	ISCHEMIA	metabolism/metabolic-disease		NFKB1	IPAVS	EGF_receptor_transactivation_in_Cardiac_Hypertrophy	osteogenesis
NFKB1	IPAVS	RANK_Singnaling_Pathway_in_Osteoclast_resorption	RESORPTION	immune-related disease		NFKB1	IPAVS	EGF_receptor_transactivation_in_Cardiac_Hypertrophy	other
NFKB1	IPAVS	RANK_Singnaling_Pathway_in_Osteoclast_resorption	OSTEOCLAST	osteogenesis		NFKB1	IPAVS	EGF_receptor_transactivation_in_Cardiac_Hypertrophy	other
NFKB1	KEGG	Acute myeloid leukemia	LEUKEMIA	diseases		NFKB1	IPAVS	EGF_receptor_transactivation_in_Cardiac_Hypertrophy	skin-related/skin-diseasee
NFKB1	KEGG	Amoebiasis	AMOEBIASIS	immune-related disease		NFKB1	IPAVS	FAS_signaling_in_cardiac_hypertrophy	apoptosis
NFKB1	KEGG	Cellular senescence	SENESCENCE	other		NFKB1	IPAVS	FAS_signaling_in_cardiac_hypertrophy	other
NFKB1	KEGG	Chagas disease (American trypanosomiasis)	TRYPANOSOMIASIS	immune-related disease		NFKB1	IPAVS	JAK_STAT_pathway_in_postconditioning_ischemia	metabolism/metabolic-disease
NFKB1	KEGG	Chagas disease (American trypanosomiasis)	DISEASE	metabolism/metabolic-disease		NFKB1	IPAVS	RANK_Singnaling_Pathway_in_Osteoclast_resorption	immune-related disease
NFKB1	KEGG	Chronic myeloid leukemia	LEUKEMIA	diseases		NFKB1	IPAVS	RANK_Singnaling_Pathway_in_Osteoclast_resorption	osteogenesis
NFKB1	KEGG	Cytosolic DNA-sensing	CYTOSOLIC	other		NFKB1	KEGG	Acute myeloid leukemia	diseases
NFKB1	KEGG	Epstein-Barr virus infection	EPSTEIN	immune-related disease		NFKB1	KEGG	Amoebiasis	immune-related disease
NFKB1	KEGG	Epstein-Barr virus infection	INFECTION	other-immune		NFKB1	KEGG	Cellular senescence	other
NFKB1	KEGG	Hepatitis B	HEPATITIS	immune-related disease		NFKB1	KEGG	Chagas disease (American trypanosomiasis)	immune-related disease
NFKB1	KEGG	Hepatitis C	HEPATITIS	immune-related disease		NFKB1	KEGG	Chagas disease (American trypanosomiasis)	metabolism/metabolic-disease
NFKB1	KEGG	Herpes simplex infection	HERPES	immune-related disease		NFKB1	KEGG	Chronic myeloid leukemia	diseases
NFKB1	KEGG	Herpes simplex infection	INFECTION	other-immune		NFKB1	KEGG	Cytosolic DNA-sensing	other
NFKB1	KEGG	HIF-1 signaling	HIF1	other		NFKB1	KEGG	Epstein-Barr virus infection	immune-related disease
NFKB1	KEGG	Human cytomegalovirus infection	CYTOMEGALOVIRUS	immune-related disease		NFKB1	KEGG	Epstein-Barr virus infection	other-immune
NFKB1	KEGG	Human cytomegalovirus infection	INFECTION	other-immune		NFKB1	KEGG	Hepatitis B	immune-related disease
NFKB1	KEGG	Human immunodeficiency virus 1 infection	VIRUS1	immune-related disease		NFKB1	KEGG	Hepatitis C	immune-related disease
NFKB1	KEGG	Human immunodeficiency virus 1 infection	INFECTION	other-immune		NFKB1	KEGG	Herpes simplex infection	immune-related disease
NFKB1	KEGG	Human papillomavirus infection	PAPILLOMAVIRUS	immune-related disease		NFKB1	KEGG	Herpes simplex infection	other-immune
NFKB1	KEGG	Human papillomavirus infection	INFECTION	other-immune		NFKB1	KEGG	HIF-1 signaling	other
NFKB1	KEGG	Human T-cell leukemia virus 1 infection	LEUKEMIA	diseases		NFKB1	KEGG	Human cytomegalovirus infection	immune-related disease
NFKB1	KEGG	Human T-cell leukemia virus 1 infection	VIRUS1	immune-related disease		NFKB1	KEGG	Human cytomegalovirus infection	other-immune
NFKB1	KEGG	Human T-cell leukemia virus 1 infection	INFECTION	other-immune		NFKB1	KEGG	Human immunodeficiency virus 1 infection	immune-related disease
NFKB1	KEGG	Inflammatory bowel disease (IBD)	IBD	immune-related disease		NFKB1	KEGG	Human immunodeficiency virus 1 infection	other-immune
NFKB1	KEGG	Inflammatory bowel disease (IBD)	DISEASE	metabolism/metabolic-disease		NFKB1	KEGG	Human papillomavirus infection	immune-related disease
NFKB1	KEGG	Insulin resistance	INSULIN	metabolism/metabolic-disease		NFKB1	KEGG	Human papillomavirus infection	other-immune
NFKB1	KEGG	Insulin resistance	RESISTANCE	other		NFKB1	KEGG	Human T-cell leukemia virus 1 infection	diseases
NFKB1	KEGG	Kaposi sarcoma-associated herpesvirus infection	HERPESVIRUS	immune-related disease		NFKB1	KEGG	Human T-cell leukemia virus 1 infection	immune-related disease
NFKB1	KEGG	Kaposi sarcoma-associated herpesvirus infection	SARCOMA-ASSOCIATED	other		NFKB1	KEGG	Human T-cell leukemia virus 1 infection	other-immune
NFKB1	KEGG	Kaposi sarcoma-associated herpesvirus infection	INFECTION	other-immune		NFKB1	KEGG	Inflammatory bowel disease (IBD)	immune-related disease
NFKB1	KEGG	Kaposi sarcoma-associated herpesvirus infection	KAPOSI	skin-related/skin-diseasee		NFKB1	KEGG	Inflammatory bowel disease (IBD)	metabolism/metabolic-disease
NFKB1	KEGG	Leishmaniasis	LEISHMANIASIS	skin-related/skin-diseasee		NFKB1	KEGG	Insulin resistance	metabolism/metabolic-disease
NFKB1	KEGG	MAPK signaling	MAPK	other-immune		NFKB1	KEGG	Insulin resistance	other
NFKB1	KEGG	Measles	MEASLES	immune-related disease		NFKB1	KEGG	Kaposi sarcoma-associated herpesvirus infection	immune-related disease
NFKB1	KEGG	Non-alcoholic fatty liver disease (NAFLD)	DISEASE	metabolism/metabolic-disease		NFKB1	KEGG	Kaposi sarcoma-associated herpesvirus infection	other
NFKB1	KEGG	Osteoclast differentiation	OSTEOCLAST	osteogenesis		NFKB1	KEGG	Kaposi sarcoma-associated herpesvirus infection	other-immune
NFKB1	KEGG	Pertussis	PERTUSSIS	immune-related disease		NFKB1	KEGG	Kaposi sarcoma-associated herpesvirus infection	skin-related/skin-diseasee
NFKB1	KEGG	PI3K-Akt signaling	AKT	other		NFKB1	KEGG	Leishmaniasis	skin-related/skin-diseasee
NFKB1	KEGG	PI3K-Akt signaling	AKT	other-immune		NFKB1	KEGG	MAPK signaling	other-immune
NFKB1	KEGG	Prostate cancer	PROSTATE	other		NFKB1	KEGG	Measles	immune-related disease
NFKB1	KEGG	Ras signaling	RAS	other		NFKB1	KEGG	Non-alcoholic fatty liver disease (NAFLD)	metabolism/metabolic-disease
NFKB1	KEGG	Salmonella infection	SALMONELLA	diseases		NFKB1	KEGG	Osteoclast differentiation	osteogenesis
NFKB1	KEGG	Salmonella infection	INFECTION	other-immune		NFKB1	KEGG	Pertussis	immune-related disease
NFKB1	KEGG	Shigellosis	SHIGELLOSIS	immune-related disease		NFKB1	KEGG	PI3K-Akt signaling	other
NFKB1	KEGG	Tuberculosis	TUBERCULOSIS	immune-related disease		NFKB1	KEGG	PI3K-Akt signaling	other-immune
NFKB1	KEGG	Viral carcinogenesis	VIRAL	immune-related disease		NFKB1	KEGG	Prostate cancer	other
NFKB1	NetPath	EGFR1	EGFR1	osteogenesis		NFKB1	KEGG	Ras signaling	other
NFKB1	NetPath	EGFR1	EGFR1	other		NFKB1	KEGG	Salmonella infection	diseases
NFKB1	NetPath	EGFR1	EGFR1	skin-related/skin-diseasee		NFKB1	KEGG	Salmonella infection	other-immune
NFKB1	NetPath	Gastrin	GASTRIN	diseases		NFKB1	KEGG	Shigellosis	immune-related disease
NFKB1	NetPath	Oncostatin_M	ONCOSTATIN	other		NFKB1	KEGG	Tuberculosis	immune-related disease
NFKB1	NetPath	RAGE	RAGE	metabolism/metabolic-disease		NFKB1	KEGG	Viral carcinogenesis	immune-related disease
NFKB1	PharmGKB	EGFR_Inhibitor_Pathway_Pharmacodynamics	EGFR	osteogenesis		NFKB1	NetPath	EGFR1	osteogenesis
NFKB1	PharmGKB	EGFR_Inhibitor_Pathway_Pharmacodynamics	EGFR	other		NFKB1	NetPath	EGFR1	other
NFKB1	PharmGKB	EGFR_Inhibitor_Pathway_Pharmacodynamics	EGFR	skin-related/skin-diseasee		NFKB1	NetPath	EGFR1	skin-related/skin-diseasee
NFKB1	PID	Angiopoietin receptor Tie2-mediated signaling	TIE2-MEDIATED	other		NFKB1	NetPath	Gastrin	diseases
NFKB1	PID	Glucocorticoid receptor regulatory network	GLUCOCORTICOID-RECEPTOR-REGULATORY	metabolism/metabolic-disease		NFKB1	NetPath	Oncostatin_M	other
NFKB1	PID	IL2 signaling events mediated by PI3K	PI3K	other-immune		NFKB1	NetPath	RAGE	metabolism/metabolic-disease
NFKB1	PID	LPA receptor mediated events	LPA-RECEPTOR-MEDIATED	other		NFKB1	PharmGKB	EGFR_Inhibitor_Pathway_Pharmacodynamics	osteogenesis
NFKB1	PID	Osteopontin-mediated events	OSTEOPONTIN-MEDIATED	osteogenesis		NFKB1	PharmGKB	EGFR_Inhibitor_Pathway_Pharmacodynamics	other
NFKB1	PID	Signaling events mediated by HDAC Class I	HDAC	other		NFKB1	PharmGKB	EGFR_Inhibitor_Pathway_Pharmacodynamics	skin-related/skin-diseasee
NFKB1	REACTOME	Cellular Senescence	SENESCENCE	other		NFKB1	PID	Angiopoietin receptor Tie2-mediated signaling	other
NFKB1	REACTOME	Death Receptor Signalling	DEATH-RECEPTOR	other		NFKB1	PID	Glucocorticoid receptor regulatory network	metabolism/metabolic-disease
NFKB1	REACTOME	Death Receptor Signalling	DEATH-RECEPTOR	other-immune		NFKB1	PID	IL2 signaling events mediated by PI3K	other-immune
NFKB1	REACTOME	Disease	DISEASE	metabolism/metabolic-disease		NFKB1	PID	LPA receptor mediated events	other
NFKB1	REACTOME	MAP kinase activation	MAPK	other-immune		NFKB1	PID	Osteopontin-mediated events	osteogenesis
NFKB1	REACTOME	MAP3K8 (TPL2)-dependent MAPK1/3 activation	MAPK1	other		NFKB1	PID	Signaling events mediated by HDAC Class I	other
NFKB1	REACTOME	MAP3K8 (TPL2)-dependent MAPK1/3 activation	MAP3K8	other-immune		NFKB1	REACTOME	Cellular Senescence	other
NFKB1	REACTOME	MyD88 cascade initiated on plasma membrane	PLASMA-MEMBRANE	other		NFKB1	REACTOME	Death Receptor Signalling	other
NFKB1	REACTOME	MyD88:MAL(TIRAP) cascade initiated on plasma membrane	PLASMA-MEMBRANE	other		NFKB1	REACTOME	Death Receptor Signalling	other-immune
NFKB1	REACTOME	Nucleotide-binding domain, leucine rich repeat containing receptor (NLR) signaling	LEUCINE	metabolism/metabolic-disease		NFKB1	REACTOME	Disease	metabolism/metabolic-disease
NFKB1	REACTOME	Nucleotide-binding domain, leucine rich repeat containing receptor (NLR) signaling	NUCLEOTIDE-BINDING	other		NFKB1	REACTOME	MAP kinase activation	other-immune
NFKB1	SIGNOR2.0	SIGNOR-TCA	TCA	metabolism/metabolic-disease		NFKB1	REACTOME	MAP3K8 (TPL2)-dependent MAPK1/3 activation	other
NFKB1	stke	Fas Signaling Pathway	FAS	apoptosis		NFKB1	REACTOME	MAP3K8 (TPL2)-dependent MAPK1/3 activation	other-immune
NFKB1	stke	G alpha 13 Pathway	G-ALPHA-13	other		NFKB1	REACTOME	MyD88 cascade initiated on plasma membrane	other
NFKB1	stke	G alpha q Pathway	G-ALPHA	other		NFKB1	REACTOME	MyD88:MAL(TIRAP) cascade initiated on plasma membrane	other
NFKB1	stke	Tumor Necrosis Factor Pathway	TUMOR	diseases		NFKB1	REACTOME	Nucleotide-binding domain, leucine rich repeat containing receptor (NLR) signaling	metabolism/metabolic-disease
NFKB1	systems-biology.org	hepatocyte_v2.9	HEPATOCYTE	metabolism/metabolic-disease		NFKB1	REACTOME	Nucleotide-binding domain, leucine rich repeat containing receptor (NLR) signaling	other
NFKB1	systems-biology.org	Macrophage_Map_Update_ver2_re	MAP	other-immune		NFKB1	SIGNOR2.0	SIGNOR-TCA	metabolism/metabolic-disease
NFKB1	systems-biology.org	Skeletal_muscle_v2.9	SKELETAL	other		NFKB1	stke	Fas Signaling Pathway	apoptosis
NFKB1	WikiPathways	AGE/RAGE	AGE-RAGE	metabolism/metabolic-disease		NFKB1	stke	G alpha 13 Pathway	other
NFKB1	WikiPathways	Apoptosis Modulation by HSP70	HSP70	other		NFKB1	stke	G alpha q Pathway	other
NFKB1	WikiPathways	Brain-Derived Neurotrophic Factor (BDNF) signaling	NEUROTROPHIC-FACTOR	other		NFKB1	stke	Tumor Necrosis Factor Pathway	diseases
NFKB1	WikiPathways	Cardiac Hypertrophic Response	HYPERTROPHIC	other		NFKB1	systems-biology.org	hepatocyte_v2.9	metabolism/metabolic-disease
NFKB1	WikiPathways	Corticotropin-releasing hormone signaling	HORMONE	other		NFKB1	systems-biology.org	Macrophage_Map_Update_ver2_re	other-immune
NFKB1	WikiPathways	DNA Damage Response (only ATM dependent)	DNA-DAMAGE	other		NFKB1	systems-biology.org	Skeletal_muscle_v2.9	other
NFKB1	WikiPathways	Ebola Virus Pathway on Host	EBOLA	immune-related disease		NFKB1	WikiPathways	AGE/RAGE	metabolism/metabolic-disease
NFKB1	WikiPathways	EBV LMP1 signaling	EBV	immune-related disease		NFKB1	WikiPathways	Apoptosis Modulation by HSP70	other
NFKB1	WikiPathways	Estrogen signaling	ESTROGEN	other		NFKB1	WikiPathways	Brain-Derived Neurotrophic Factor (BDNF) signaling	other
NFKB1	WikiPathways	MAPK Signaling	MAPK	other-immune		NFKB1	WikiPathways	Cardiac Hypertrophic Response	other
NFKB1	WikiPathways	NO/cGMP/PKG mediated Neuroprotection	NEUROPROTECTION	other		NFKB1	WikiPathways	Corticotropin-releasing hormone signaling	other
NFKB1	WikiPathways	Nonalcoholic fatty liver disease	DISEASE	metabolism/metabolic-disease		NFKB1	WikiPathways	DNA Damage Response (only ATM dependent)	other
NFKB1	WikiPathways	Oncostatin M Signaling	ONCOSTATIN	other		NFKB1	WikiPathways	Ebola Virus Pathway on Host	immune-related disease
NFKB1	WikiPathways	Osteopontin Signaling	OSTEOPONTIN	osteogenesis		NFKB1	WikiPathways	EBV LMP1 signaling	immune-related disease
NFKB1	WikiPathways	Oxidative Stress	OXIDATIVE	other		NFKB1	WikiPathways	Estrogen signaling	other
NFKB1	WikiPathways	Photodynamic therapy-induced NF-kB survival signaling	PHOTODYNAMIC	other		NFKB1	WikiPathways	MAPK Signaling	other-immune
NFKB1	WikiPathways	PI3K-Akt Signaling	AKT	other		NFKB1	WikiPathways	NO/cGMP/PKG mediated Neuroprotection	other
NFKB1	WikiPathways	PI3K-Akt Signaling	AKT	other-immune		NFKB1	WikiPathways	Nonalcoholic fatty liver disease	metabolism/metabolic-disease
NFKB1	WikiPathways	Prion disease	DISEASE	metabolism/metabolic-disease		NFKB1	WikiPathways	Oncostatin M Signaling	other
NFKB1	WikiPathways	RAC1/PAK1/p38/MMP2	RAC1PAK1P38MMP2	immune-related disease		NFKB1	WikiPathways	Osteopontin Signaling	osteogenesis
NFKB1	WikiPathways	Ras Signaling	RAS	other		NFKB1	WikiPathways	Oxidative Stress	other
NFKB1	WikiPathways	Supression of HMGB1 mediated inflammation by THBD	THBD	other		NFKB1	WikiPathways	Photodynamic therapy-induced NF-kB survival signaling	other
NFKB1	WikiPathways	T-Cell antigen Receptor (TCR) pathway during Staphylococcus aureus infection	AUREUS	immune-related disease		NFKB1	WikiPathways	PI3K-Akt Signaling	other
NFKB1	WikiPathways	T-Cell antigen Receptor (TCR) pathway during Staphylococcus aureus infection	INFECTION	other-immune		NFKB1	WikiPathways	PI3K-Akt Signaling	other-immune
NFKB1	WikiPathways	VEGFA-VEGFR2 Signaling	VEGFA	other		NFKB1	WikiPathways	Prion disease	metabolism/metabolic-disease
NFKBIA	ACSN2	DEATH_RECEPTOR	DEATH-RECEPTOR	other		NFKB1	WikiPathways	RAC1/PAK1/p38/MMP2	immune-related disease
NFKBIA	ACSN2	DEATH_RECEPTOR	DEATH-RECEPTOR	other-immune		NFKB1	WikiPathways	Ras Signaling	other
NFKBIA	ACSN2	ER_STRESS	ER	other		NFKB1	WikiPathways	Supression of HMGB1 mediated inflammation by THBD	other
NFKBIA	BioCarta	akt signaling	AKT	other		NFKB1	WikiPathways	T-Cell antigen Receptor (TCR) pathway during Staphylococcus aureus infection	immune-related disease
NFKBIA	BioCarta	akt signaling	AKT	other-immune		NFKB1	WikiPathways	T-Cell antigen Receptor (TCR) pathway during Staphylococcus aureus infection	other-immune
NFKBIA	BioCarta	keratinocyte differentiation	KERATINOCYTE	skin-related/skin-diseasee		NFKB1	WikiPathways	VEGFA-VEGFR2 Signaling	other
NFKBIA	IPAVS	beta3_integrin_mediated_Ub_for_NFkB_activation_Proteins	UB	other		NFKBIA	ACSN2	DEATH_RECEPTOR	other
NFKBIA	IPAVS	Cardiac_Hypertrophy	HYPERTROPHY	other		NFKBIA	ACSN2	DEATH_RECEPTOR	other-immune
NFKBIA	IPAVS	EGF_receptor_transactivation_in_Cardiac_Hypertrophy	EGF-RECEPTOR	osteogenesis		NFKBIA	ACSN2	ER_STRESS	other
NFKBIA	IPAVS	EGF_receptor_transactivation_in_Cardiac_Hypertrophy	EGF-RECEPTOR	other		NFKBIA	BioCarta	akt signaling	other
NFKBIA	IPAVS	EGF_receptor_transactivation_in_Cardiac_Hypertrophy	HYPERTROPHY	other		NFKBIA	BioCarta	akt signaling	other-immune
NFKBIA	IPAVS	EGF_receptor_transactivation_in_Cardiac_Hypertrophy	EGF-RECEPTOR	skin-related/skin-diseasee		NFKBIA	BioCarta	keratinocyte differentiation	skin-related/skin-diseasee
NFKBIA	KEGG	Chagas disease (American trypanosomiasis)	TRYPANOSOMIASIS	immune-related disease		NFKBIA	IPAVS	beta3_integrin_mediated_Ub_for_NFkB_activation_Proteins	other
NFKBIA	KEGG	Chagas disease (American trypanosomiasis)	DISEASE	metabolism/metabolic-disease		NFKBIA	IPAVS	Cardiac_Hypertrophy	other
NFKBIA	KEGG	Chronic myeloid leukemia	LEUKEMIA	diseases		NFKBIA	IPAVS	EGF_receptor_transactivation_in_Cardiac_Hypertrophy	osteogenesis
NFKBIA	KEGG	Cytosolic DNA-sensing	CYTOSOLIC	other		NFKBIA	IPAVS	EGF_receptor_transactivation_in_Cardiac_Hypertrophy	other
NFKBIA	KEGG	Epstein-Barr virus infection	EPSTEIN	immune-related disease		NFKBIA	IPAVS	EGF_receptor_transactivation_in_Cardiac_Hypertrophy	other
NFKBIA	KEGG	Epstein-Barr virus infection	INFECTION	other-immune		NFKBIA	IPAVS	EGF_receptor_transactivation_in_Cardiac_Hypertrophy	skin-related/skin-diseasee
NFKBIA	KEGG	Hepatitis B	HEPATITIS	immune-related disease		NFKBIA	KEGG	Chagas disease (American trypanosomiasis)	immune-related disease
NFKBIA	KEGG	Hepatitis C	HEPATITIS	immune-related disease		NFKBIA	KEGG	Chagas disease (American trypanosomiasis)	metabolism/metabolic-disease
NFKBIA	KEGG	Herpes simplex infection	HERPES	immune-related disease		NFKBIA	KEGG	Chronic myeloid leukemia	diseases
NFKBIA	KEGG	Herpes simplex infection	INFECTION	other-immune		NFKBIA	KEGG	Cytosolic DNA-sensing	other
NFKBIA	KEGG	Human cytomegalovirus infection	CYTOMEGALOVIRUS	immune-related disease		NFKBIA	KEGG	Epstein-Barr virus infection	immune-related disease
NFKBIA	KEGG	Human cytomegalovirus infection	INFECTION	other-immune		NFKBIA	KEGG	Epstein-Barr virus infection	other-immune
NFKBIA	KEGG	Human immunodeficiency virus 1 infection	VIRUS1	immune-related disease		NFKBIA	KEGG	Hepatitis B	immune-related disease
NFKBIA	KEGG	Human immunodeficiency virus 1 infection	INFECTION	other-immune		NFKBIA	KEGG	Hepatitis C	immune-related disease
NFKBIA	KEGG	Human T-cell leukemia virus 1 infection	LEUKEMIA	diseases		NFKBIA	KEGG	Herpes simplex infection	immune-related disease
NFKBIA	KEGG	Human T-cell leukemia virus 1 infection	VIRUS1	immune-related disease		NFKBIA	KEGG	Herpes simplex infection	other-immune
NFKBIA	KEGG	Human T-cell leukemia virus 1 infection	INFECTION	other-immune		NFKBIA	KEGG	Human cytomegalovirus infection	immune-related disease
NFKBIA	KEGG	Insulin resistance	INSULIN	metabolism/metabolic-disease		NFKBIA	KEGG	Human cytomegalovirus infection	other-immune
NFKBIA	KEGG	Insulin resistance	RESISTANCE	other		NFKBIA	KEGG	Human immunodeficiency virus 1 infection	immune-related disease
NFKBIA	KEGG	Kaposi sarcoma-associated herpesvirus infection	HERPESVIRUS	immune-related disease		NFKBIA	KEGG	Human immunodeficiency virus 1 infection	other-immune
NFKBIA	KEGG	Kaposi sarcoma-associated herpesvirus infection	SARCOMA-ASSOCIATED	other		NFKBIA	KEGG	Human T-cell leukemia virus 1 infection	diseases
NFKBIA	KEGG	Kaposi sarcoma-associated herpesvirus infection	INFECTION	other-immune		NFKBIA	KEGG	Human T-cell leukemia virus 1 infection	immune-related disease
NFKBIA	KEGG	Kaposi sarcoma-associated herpesvirus infection	KAPOSI	skin-related/skin-diseasee		NFKBIA	KEGG	Human T-cell leukemia virus 1 infection	other-immune
NFKBIA	KEGG	Leishmaniasis	LEISHMANIASIS	skin-related/skin-diseasee		NFKBIA	KEGG	Insulin resistance	metabolism/metabolic-disease
NFKBIA	KEGG	Measles	MEASLES	immune-related disease		NFKBIA	KEGG	Insulin resistance	other
NFKBIA	KEGG	Osteoclast differentiation	OSTEOCLAST	osteogenesis		NFKBIA	KEGG	Kaposi sarcoma-associated herpesvirus infection	immune-related disease
NFKBIA	KEGG	Prostate cancer	PROSTATE	other		NFKBIA	KEGG	Kaposi sarcoma-associated herpesvirus infection	other
NFKBIA	KEGG	Shigellosis	SHIGELLOSIS	immune-related disease		NFKBIA	KEGG	Kaposi sarcoma-associated herpesvirus infection	other-immune
NFKBIA	KEGG	Viral carcinogenesis	VIRAL	immune-related disease		NFKBIA	KEGG	Kaposi sarcoma-associated herpesvirus infection	skin-related/skin-diseasee
NFKBIA	NetPath	Gastrin	GASTRIN	diseases		NFKBIA	KEGG	Leishmaniasis	skin-related/skin-diseasee
NFKBIA	NetPath	Oncostatin_M	ONCOSTATIN	other		NFKBIA	KEGG	Measles	immune-related disease
NFKBIA	NetPath	RAGE	RAGE	metabolism/metabolic-disease		NFKBIA	KEGG	Osteoclast differentiation	osteogenesis
NFKBIA	Panther_Pathway	CCKR_signaling_map	CCKR	metabolism/metabolic-disease		NFKBIA	KEGG	Prostate cancer	other
NFKBIA	Panther_Pathway	CCKR_signaling_map	MAP	other-immune		NFKBIA	KEGG	Shigellosis	immune-related disease
NFKBIA	PID	LPA receptor mediated events	LPA-RECEPTOR-MEDIATED	other		NFKBIA	KEGG	Viral carcinogenesis	immune-related disease
NFKBIA	PID	Osteopontin-mediated events	OSTEOPONTIN-MEDIATED	osteogenesis		NFKBIA	NetPath	Gastrin	diseases
NFKBIA	PID	Signaling events mediated by HDAC Class I	HDAC	other		NFKBIA	NetPath	Oncostatin_M	other
NFKBIA	REACTOME	Death Receptor Signalling	DEATH-RECEPTOR	other		NFKBIA	NetPath	RAGE	metabolism/metabolic-disease
NFKBIA	REACTOME	Death Receptor Signalling	DEATH-RECEPTOR	other-immune		NFKBIA	Panther_Pathway	CCKR_signaling_map	metabolism/metabolic-disease
NFKBIA	REACTOME	Deubiquitination	DEUBIQUITINATION	other		NFKBIA	Panther_Pathway	CCKR_signaling_map	other-immune
NFKBIA	REACTOME	Disease	DISEASE	metabolism/metabolic-disease		NFKBIA	PID	LPA receptor mediated events	other
NFKBIA	REACTOME	MyD88 cascade initiated on plasma membrane	PLASMA-MEMBRANE	other		NFKBIA	PID	Osteopontin-mediated events	osteogenesis
NFKBIA	REACTOME	MyD88:MAL(TIRAP) cascade initiated on plasma membrane	PLASMA-MEMBRANE	other		NFKBIA	PID	Signaling events mediated by HDAC Class I	other
NFKBIA	SIGNOR2.0	SIGNOR-TCA	TCA	metabolism/metabolic-disease		NFKBIA	REACTOME	Death Receptor Signalling	other
NFKBIA	stke	Fas Signaling Pathway	FAS	apoptosis		NFKBIA	REACTOME	Death Receptor Signalling	other-immune
NFKBIA	stke	G alpha 13 Pathway	G-ALPHA-13	other		NFKBIA	REACTOME	Deubiquitination	other
NFKBIA	stke	G alpha q Pathway	G-ALPHA	other		NFKBIA	REACTOME	Disease	metabolism/metabolic-disease
NFKBIA	stke	Tumor Necrosis Factor Pathway	TUMOR	diseases		NFKBIA	REACTOME	MyD88 cascade initiated on plasma membrane	other
NFKBIA	systems-biology.org	hepatocyte_v2.9	HEPATOCYTE	metabolism/metabolic-disease		NFKBIA	REACTOME	MyD88:MAL(TIRAP) cascade initiated on plasma membrane	other
NFKBIA	systems-biology.org	Macrophage_Map_Update_ver2_re	MAP	other-immune		NFKBIA	SIGNOR2.0	SIGNOR-TCA	metabolism/metabolic-disease
NFKBIA	systems-biology.org	Skeletal_muscle_v2.9	SKELETAL	other		NFKBIA	stke	Fas Signaling Pathway	apoptosis
NFKBIA	WikiPathways	AGE/RAGE	AGE-RAGE	metabolism/metabolic-disease		NFKBIA	stke	G alpha 13 Pathway	other
NFKBIA	WikiPathways	Brain-Derived Neurotrophic Factor (BDNF) signaling	NEUROTROPHIC-FACTOR	other		NFKBIA	stke	G alpha q Pathway	other
NFKBIA	WikiPathways	Corticotropin-releasing hormone signaling	HORMONE	other		NFKBIA	stke	Tumor Necrosis Factor Pathway	diseases
NFKBIA	WikiPathways	EBV LMP1 signaling	EBV	immune-related disease		NFKBIA	systems-biology.org	hepatocyte_v2.9	metabolism/metabolic-disease
NFKBIA	WikiPathways	NO/cGMP/PKG mediated Neuroprotection	NEUROPROTECTION	other		NFKBIA	systems-biology.org	Macrophage_Map_Update_ver2_re	other-immune
NFKBIA	WikiPathways	Nucleotide-binding Oligomerization Domain (NOD)	NUCLEOTIDE-BINDING	other		NFKBIA	systems-biology.org	Skeletal_muscle_v2.9	other
NFKBIA	WikiPathways	Oncostatin M Signaling	ONCOSTATIN	other		NFKBIA	WikiPathways	AGE/RAGE	metabolism/metabolic-disease
NFKBIA	WikiPathways	RAC1/PAK1/p38/MMP2	RAC1PAK1P38MMP2	immune-related disease		NFKBIA	WikiPathways	Brain-Derived Neurotrophic Factor (BDNF) signaling	other
NFKBIA	WikiPathways	Supression of HMGB1 mediated inflammation by THBD	THBD	other		NFKBIA	WikiPathways	Corticotropin-releasing hormone signaling	other
NFKBIA	WikiPathways	T-Cell antigen Receptor (TCR) pathway during Staphylococcus aureus infection	AUREUS	immune-related disease		NFKBIA	WikiPathways	EBV LMP1 signaling	immune-related disease
NFKBIA	WikiPathways	T-Cell antigen Receptor (TCR) pathway during Staphylococcus aureus infection	INFECTION	other-immune		NFKBIA	WikiPathways	NO/cGMP/PKG mediated Neuroprotection	other
NFKBIA	WikiPathways	VEGFA-VEGFR2 Signaling	VEGFA	other		NFKBIA	WikiPathways	Nucleotide-binding Oligomerization Domain (NOD)	other
NFKBIZ	systems-biology.org	hepatocyte_v2.9	HEPATOCYTE	metabolism/metabolic-disease		NFKBIA	WikiPathways	Oncostatin M Signaling	other
NFKBIZ	systems-biology.org	Macrophage_Map_Update_ver2_re	MAP	other-immune		NFKBIA	WikiPathways	RAC1/PAK1/p38/MMP2	immune-related disease
NFKBIZ	systems-biology.org	Skeletal_muscle_v2.9	SKELETAL	other		NFKBIA	WikiPathways	Supression of HMGB1 mediated inflammation by THBD	other
NOS2	ACSN2	ANTIOXIDANT_RESPONSE	ANTIOXIDANT	other		NFKBIA	WikiPathways	T-Cell antigen Receptor (TCR) pathway during Staphylococcus aureus infection	immune-related disease
NOS2	ACSN2	PI3K_AKT_MTOR	AKT	other		NFKBIA	WikiPathways	T-Cell antigen Receptor (TCR) pathway during Staphylococcus aureus infection	other-immune
NOS2	ACSN2	PI3K_AKT_MTOR	AKT	other-immune		NFKBIA	WikiPathways	VEGFA-VEGFR2 Signaling	other
NOS2	IPAVS	ER_Stress_Map	ER	other		NFKBIZ	systems-biology.org	hepatocyte_v2.9	metabolism/metabolic-disease
NOS2	IPAVS	ER_Stress_Map	MAP	other-immune		NFKBIZ	systems-biology.org	Macrophage_Map_Update_ver2_re	other-immune
NOS2	IPAVS	JAK_STAT_pathway_in_postconditioning_ischemia	ISCHEMIA	metabolism/metabolic-disease		NFKBIZ	systems-biology.org	Skeletal_muscle_v2.9	other
NOS2	KEGG	Amoebiasis	AMOEBIASIS	immune-related disease		NOS2	ACSN2	ANTIOXIDANT_RESPONSE	other
NOS2	KEGG	Chagas disease (American trypanosomiasis)	TRYPANOSOMIASIS	immune-related disease		NOS2	ACSN2	PI3K_AKT_MTOR	other
NOS2	KEGG	Chagas disease (American trypanosomiasis)	DISEASE	metabolism/metabolic-disease		NOS2	ACSN2	PI3K_AKT_MTOR	other-immune
NOS2	KEGG	HIF-1 signaling	HIF1	other		NOS2	IPAVS	ER_Stress_Map	other
NOS2	KEGG	Leishmaniasis	LEISHMANIASIS	skin-related/skin-diseasee		NOS2	IPAVS	ER_Stress_Map	other-immune
NOS2	KEGG	Pertussis	PERTUSSIS	immune-related disease		NOS2	IPAVS	JAK_STAT_pathway_in_postconditioning_ischemia	metabolism/metabolic-disease
NOS2	KEGG	Salmonella infection	SALMONELLA	diseases		NOS2	KEGG	Amoebiasis	immune-related disease
NOS2	KEGG	Salmonella infection	INFECTION	other-immune		NOS2	KEGG	Chagas disease (American trypanosomiasis)	immune-related disease
NOS2	KEGG	Tuberculosis	TUBERCULOSIS	immune-related disease		NOS2	KEGG	Chagas disease (American trypanosomiasis)	metabolism/metabolic-disease
NOS2	systems-biology.org	Macrophage_Map_Update_ver2_re	MAP	other-immune		NOS2	KEGG	HIF-1 signaling	other
NOS2	WikiPathways	AGE/RAGE	AGE-RAGE	metabolism/metabolic-disease		NOS2	KEGG	Leishmaniasis	skin-related/skin-diseasee
NOS2	WikiPathways	Focal Adhesion-PI3K-Akt-mTOR-signaling	AKT	other		NOS2	KEGG	Pertussis	immune-related disease
NOS2	WikiPathways	Focal Adhesion-PI3K-Akt-mTOR-signaling	AKT	other-immune		NOS2	KEGG	Salmonella infection	diseases
NOS2	WikiPathways	NO/cGMP/PKG mediated Neuroprotection	NEUROPROTECTION	other		NOS2	KEGG	Salmonella infection	other-immune
NOS2	WikiPathways	Photodynamic therapy-induced HIF-1 survival signaling	HIF1	other		NOS2	KEGG	Tuberculosis	immune-related disease
NOS2	WikiPathways	RAC1/PAK1/p38/MMP2	RAC1PAK1P38MMP2	immune-related disease		NOS2	systems-biology.org	Macrophage_Map_Update_ver2_re	other-immune
NPPA	INOH	GPCR signaling-G alpha i	G-ALPHA	other		NOS2	WikiPathways	AGE/RAGE	metabolism/metabolic-disease
NPPA	INOH	GPCR signaling-G alpha q	G-ALPHA	other		NOS2	WikiPathways	Focal Adhesion-PI3K-Akt-mTOR-signaling	other
NPPA	INOH	GPCR signaling-pertussis toxin	PERTUSSIS	immune-related disease		NOS2	WikiPathways	Focal Adhesion-PI3K-Akt-mTOR-signaling	other-immune
NPPA	IPAVS	Cardiac_Hypertrophy	HYPERTROPHY	other		NOS2	WikiPathways	NO/cGMP/PKG mediated Neuroprotection	other
NPPA	IPAVS	FAS_signaling_in_cardiac_hypertrophy	FAS	apoptosis		NOS2	WikiPathways	Photodynamic therapy-induced HIF-1 survival signaling	other
NPPA	IPAVS	FAS_signaling_in_cardiac_hypertrophy	HYPERTROPHY	other		NOS2	WikiPathways	RAC1/PAK1/p38/MMP2	immune-related disease
NPPA	IPAVS	Wnt_signaling_in_cardiomyocyte_hypertrophy	HYPERTROPHY	other		NPPA	INOH	GPCR signaling-G alpha i	other
NPPA	KEGG	HIF-1 signaling	HIF1	other		NPPA	INOH	GPCR signaling-G alpha q	other
NPPA	WikiPathways	Cardiac Hypertrophic Response	HYPERTROPHIC	other		NPPA	INOH	GPCR signaling-pertussis toxin	immune-related disease
NPPA	WikiPathways	NO/cGMP/PKG mediated Neuroprotection	NEUROPROTECTION	other		NPPA	IPAVS	Cardiac_Hypertrophy	other
PLCL2	IPAVS	Cardiac_Hypertrophy	HYPERTROPHY	other		NPPA	IPAVS	FAS_signaling_in_cardiac_hypertrophy	apoptosis
PLCL2	IPAVS	FAS_signaling_in_cardiac_hypertrophy	FAS	apoptosis		NPPA	IPAVS	FAS_signaling_in_cardiac_hypertrophy	other
PLCL2	IPAVS	FAS_signaling_in_cardiac_hypertrophy	HYPERTROPHY	other		NPPA	IPAVS	Wnt_signaling_in_cardiomyocyte_hypertrophy	other
PLCL2	IPAVS	Gq_activated_pathways_in_maladaptive_hypertrophy	HYPERTROPHY	other		NPPA	KEGG	HIF-1 signaling	other
PLCL2	IPAVS	GSK3_as_a_convergence_point_in_hypertrophic_signaling	HYPERTROPHIC	other		NPPA	WikiPathways	Cardiac Hypertrophic Response	other
POLI	REACTOME	DNA Damage Bypass	DNA-DAMAGE	other		NPPA	WikiPathways	NO/cGMP/PKG mediated Neuroprotection	other
PSMA6	BioCarta	proteasome complex	PROTEASOME	other		PLCL2	IPAVS	Cardiac_Hypertrophy	other
PSMA6	KEGG	Proteasome	PROTEASOME	other		PLCL2	IPAVS	FAS_signaling_in_cardiac_hypertrophy	apoptosis
PSMA6	Panther_Pathway	Parkinson_disease	DISEASE	metabolism/metabolic-disease		PLCL2	IPAVS	FAS_signaling_in_cardiac_hypertrophy	other
PSMA6	REACTOME	Antigen processing: Ubiquitination & Proteasome degradation	DEGRADATION	other		PLCL2	IPAVS	Gq_activated_pathways_in_maladaptive_hypertrophy	other
PSMA6	REACTOME	APC/C:Cdc20 mediated degradation of Securin	DEGRADATION	other		PLCL2	IPAVS	GSK3_as_a_convergence_point_in_hypertrophic_signaling	other
PSMA6	REACTOME	Cdc20:Phospho-APC/C mediated degradation of Cyclin A	DEGRADATION	other		POLI	REACTOME	DNA Damage Bypass	other
PSMA6	REACTOME	Degradation of AXIN	DEGRADATION	other		PSMA6	BioCarta	proteasome complex	other
PSMA6	REACTOME	Degradation of beta-catenin by the destruction complex	DEGRADATION	other		PSMA6	KEGG	Proteasome	other
PSMA6	REACTOME	Degradation of DVL	DEGRADATION	other		PSMA6	Panther_Pathway	Parkinson_disease	metabolism/metabolic-disease
PSMA6	REACTOME	Degradation of GLI1 by the proteasome	DEGRADATION	other		PSMA6	REACTOME	Antigen processing: Ubiquitination & Proteasome degradation	other
PSMA6	REACTOME	Deubiquitination	DEUBIQUITINATION	other		PSMA6	REACTOME	APC/C:Cdc20 mediated degradation of Securin	other
PSMA6	REACTOME	Disease	DISEASE	metabolism/metabolic-disease		PSMA6	REACTOME	Cdc20:Phospho-APC/C mediated degradation of Cyclin A	other
PSMA6	REACTOME	HIV Infection	INFECTION	other-immune		PSMA6	REACTOME	Degradation of AXIN	other
PSMA6	REACTOME	Infectious disease	DISEASE	metabolism/metabolic-disease		PSMA6	REACTOME	Degradation of beta-catenin by the destruction complex	other
PSMA6	REACTOME	MAPK1/MAPK3 signaling	MAPK1	other		PSMA6	REACTOME	Degradation of DVL	other
PSMA6	REACTOME	p53-Dependent G1 DNA Damage Response	DNA-DAMAGE	other		PSMA6	REACTOME	Degradation of GLI1 by the proteasome	other
PSMA6	REACTOME	p53-Independent DNA Damage Response	DNA-DAMAGE	other		PSMA6	REACTOME	Deubiquitination	other
PSMA6	REACTOME	PTEN Regulation	PTEN	other		PSMA6	REACTOME	Disease	metabolism/metabolic-disease
PSMA6	REACTOME	Regulation of RAS by GAPs	RAS	other		PSMA6	REACTOME	HIV Infection	other-immune
PSMA6	REACTOME	SCF-beta-TrCP mediated degradation of Emi1	DEGRADATION	other		PSMA6	REACTOME	Infectious disease	metabolism/metabolic-disease
PSMA6	REACTOME	SCF(Skp2)-mediated degradation of p27/p21	DEGRADATION	other		PSMA6	REACTOME	MAPK1/MAPK3 signaling	other
PSMA6	REACTOME	Stabilization of p53	P53	apoptosis		PSMA6	REACTOME	p53-Dependent G1 DNA Damage Response	other
PSMA6	REACTOME	Synthesis of DNA	DNA	other		PSMA6	REACTOME	p53-Independent DNA Damage Response	other
PSMA6	REACTOME	Ubiquitin Mediated Degradation of Phosphorylated Cdc25A	DEGRADATION	other		PSMA6	REACTOME	PTEN Regulation	other
PSMA6	REACTOME	Ubiquitin-dependent degradation of Cyclin D	DEGRADATION	other		PSMA6	REACTOME	Regulation of RAS by GAPs	other
PSMA6	REACTOME	Vif-mediated degradation of APOBEC3G	DEGRADATION	other		PSMA6	REACTOME	SCF-beta-TrCP mediated degradation of Emi1	other
PSMA6	REACTOME	Vpu mediated degradation of CD4	DEGRADATION	other		PSMA6	REACTOME	SCF(Skp2)-mediated degradation of p27/p21	other
PSMA6	stke	Hypoxia-Inducible Factor 1 (HIF-1) Pathway	HIF1	other		PSMA6	REACTOME	Stabilization of p53	apoptosis
PSMA6	systems-biology.org	Macrophage_Map_Update_ver2_re	MAP	other-immune		PSMA6	REACTOME	Synthesis of DNA	other
PSMA6	WikiPathways	Proteasome Degradation	DEGRADATION	other		PSMA6	REACTOME	Ubiquitin Mediated Degradation of Phosphorylated Cdc25A	other
PTEN	ACSN2	DEATH_RECEPTOR	DEATH-RECEPTOR	other		PSMA6	REACTOME	Ubiquitin-dependent degradation of Cyclin D	other
PTEN	ACSN2	DEATH_RECEPTOR	DEATH-RECEPTOR	other-immune		PSMA6	REACTOME	Vif-mediated degradation of APOBEC3G	other
PTEN	ACSN2	EMT_REGULATORS	EMT-REGULATORS	other		PSMA6	REACTOME	Vpu mediated degradation of CD4	other
PTEN	ACSN2	MITOCHONDRIA_OXIDATIVE_STRESS	MITOCHONDRIA	other		PSMA6	stke	Hypoxia-Inducible Factor 1 (HIF-1) Pathway	other
PTEN	ACSN2	PI3K_AKT_MTOR	AKT	other		PSMA6	systems-biology.org	Macrophage_Map_Update_ver2_re	other-immune
PTEN	ACSN2	PI3K_AKT_MTOR	AKT	other-immune		PSMA6	WikiPathways	Proteasome Degradation	other
PTEN	ACSN2	RCD_GENES	RCD	other		PTEN	ACSN2	DEATH_RECEPTOR	other
PTEN	ACSN2	SENESCENCE	SENESCENCE	other		PTEN	ACSN2	DEATH_RECEPTOR	other-immune
PTEN	BioCarta	mtor signaling	MTOR	other		PTEN	ACSN2	EMT_REGULATORS	other
PTEN	HumanCyc	3-phosphoinositide degradation	DEGRADATION	other		PTEN	ACSN2	MITOCHONDRIA_OXIDATIVE_STRESS	other
PTEN	INOH	insulin	INSULIN	metabolism/metabolic-disease		PTEN	ACSN2	PI3K_AKT_MTOR	other
PTEN	INOH	insulin Mam	INSULIN	metabolism/metabolic-disease		PTEN	ACSN2	PI3K_AKT_MTOR	other-immune
PTEN	IPAVS	Cardiac_Hypertrophy	HYPERTROPHY	other		PTEN	ACSN2	RCD_GENES	other
PTEN	IPAVS	FAS_signaling_in_cardiac_hypertrophy	FAS	apoptosis		PTEN	ACSN2	SENESCENCE	other
PTEN	IPAVS	FAS_signaling_in_cardiac_hypertrophy	HYPERTROPHY	other		PTEN	BioCarta	mtor signaling	other
PTEN	IPAVS	Role_of_PTEN_in_the_myocardial_response_to_pathological_biomechanical_stress	MYOCARDIAL	other		PTEN	HumanCyc	3-phosphoinositide degradation	other
PTEN	KEGG	Cellular senescence	SENESCENCE	other		PTEN	INOH	insulin	metabolism/metabolic-disease
PTEN	KEGG	Hepatitis B	HEPATITIS	immune-related disease		PTEN	INOH	insulin Mam	metabolism/metabolic-disease
PTEN	KEGG	Human papillomavirus infection	PAPILLOMAVIRUS	immune-related disease		PTEN	IPAVS	Cardiac_Hypertrophy	other
PTEN	KEGG	Human papillomavirus infection	INFECTION	other-immune		PTEN	IPAVS	FAS_signaling_in_cardiac_hypertrophy	apoptosis
PTEN	KEGG	Human T-cell leukemia virus 1 infection	LEUKEMIA	diseases		PTEN	IPAVS	FAS_signaling_in_cardiac_hypertrophy	other
PTEN	KEGG	Human T-cell leukemia virus 1 infection	VIRUS1	immune-related disease		PTEN	IPAVS	Role_of_PTEN_in_the_myocardial_response_to_pathological_biomechanical_stress	other
PTEN	KEGG	Human T-cell leukemia virus 1 infection	INFECTION	other-immune		PTEN	KEGG	Cellular senescence	other
PTEN	KEGG	Insulin resistance	INSULIN	metabolism/metabolic-disease		PTEN	KEGG	Hepatitis B	immune-related disease
PTEN	KEGG	Insulin resistance	RESISTANCE	other		PTEN	KEGG	Human papillomavirus infection	immune-related disease
PTEN	KEGG	mTOR signaling	MTOR	other		PTEN	KEGG	Human papillomavirus infection	other-immune
PTEN	KEGG	p53 signaling	P53	apoptosis		PTEN	KEGG	Human T-cell leukemia virus 1 infection	diseases
PTEN	KEGG	PI3K-Akt signaling	AKT	other		PTEN	KEGG	Human T-cell leukemia virus 1 infection	immune-related disease
PTEN	KEGG	PI3K-Akt signaling	AKT	other-immune		PTEN	KEGG	Human T-cell leukemia virus 1 infection	other-immune
PTEN	KEGG	Prostate cancer	PROSTATE	other		PTEN	KEGG	Insulin resistance	metabolism/metabolic-disease
PTEN	NetPath	EGFR1	EGFR1	osteogenesis		PTEN	KEGG	Insulin resistance	other
PTEN	NetPath	EGFR1	EGFR1	other		PTEN	KEGG	mTOR signaling	other
PTEN	NetPath	EGFR1	EGFR1	skin-related/skin-diseasee		PTEN	KEGG	p53 signaling	apoptosis
PTEN	Panther_Pathway	CCKR_signaling_map	CCKR	metabolism/metabolic-disease		PTEN	KEGG	PI3K-Akt signaling	other
PTEN	Panther_Pathway	CCKR_signaling_map	MAP	other-immune		PTEN	KEGG	PI3K-Akt signaling	other-immune
PTEN	Panther_Pathway	Insulin_IGF_pathway-protein_kinase_B_signaling_cascade	INSULIN	metabolism/metabolic-disease		PTEN	KEGG	Prostate cancer	other
PTEN	Panther_Pathway	p53	P53	apoptosis		PTEN	NetPath	EGFR1	osteogenesis
PTEN	Panther_Pathway	p53_pathway_feedback_loops_2	P53	apoptosis		PTEN	NetPath	EGFR1	other
PTEN	Panther_Pathway	PI_3-Kinase	PI3K	other-immune		PTEN	NetPath	EGFR1	skin-related/skin-diseasee
PTEN	PID	Class I PI3K signaling events	PI3K	other-immune		PTEN	Panther_Pathway	CCKR_signaling_map	metabolism/metabolic-disease
PTEN	REACTOME	Deubiquitination	DEUBIQUITINATION	other		PTEN	Panther_Pathway	CCKR_signaling_map	other-immune
PTEN	REACTOME	Disease	DISEASE	metabolism/metabolic-disease		PTEN	Panther_Pathway	Insulin_IGF_pathway-protein_kinase_B_signaling_cascade	metabolism/metabolic-disease
PTEN	REACTOME	PTEN Regulation	PTEN	other		PTEN	Panther_Pathway	p53	apoptosis
PTEN	REACTOME	Regulation of PTEN localization	PTEN	other		PTEN	Panther_Pathway	p53_pathway_feedback_loops_2	apoptosis
PTEN	REACTOME	Regulation of PTEN mRNA translation	PTEN	other		PTEN	Panther_Pathway	PI_3-Kinase	other-immune
PTEN	REACTOME	Synthesis of PIPs at the plasma membrane	PLASMA-MEMBRANE	other		PTEN	PID	Class I PI3K signaling events	other-immune
PTEN	REACTOME	Transcriptional Regulation by TP53	P53	apoptosis		PTEN	REACTOME	Deubiquitination	other
PTEN	stke	Insulin Signaling Pathway	INSULIN	metabolism/metabolic-disease		PTEN	REACTOME	Disease	metabolism/metabolic-disease
PTEN	stke	PI3K Class IB Pathway	PI3K	other-immune		PTEN	REACTOME	PTEN Regulation	other
PTEN	stke	PI3K Pathway	PI3K	other-immune		PTEN	REACTOME	Regulation of PTEN localization	other
PTEN	systems-biology.org	EGFR_signaling_for_RTKC	EGFR	osteogenesis		PTEN	REACTOME	Regulation of PTEN mRNA translation	other
PTEN	systems-biology.org	EGFR_signaling_for_RTKC	EGFR	other		PTEN	REACTOME	Synthesis of PIPs at the plasma membrane	other
PTEN	systems-biology.org	EGFR_signaling_for_RTKC	EGFR	skin-related/skin-diseasee		PTEN	REACTOME	Transcriptional Regulation by TP53	apoptosis
PTEN	systems-biology.org	hepatocyte_v2.9	HEPATOCYTE	metabolism/metabolic-disease		PTEN	stke	Insulin Signaling Pathway	metabolism/metabolic-disease
PTEN	systems-biology.org	Macrophage_Map_Update_ver2_re	MAP	other-immune		PTEN	stke	PI3K Class IB Pathway	other-immune
PTEN	systems-biology.org	Skeletal_muscle_v2.9	SKELETAL	other		PTEN	stke	PI3K Pathway	other-immune
PTEN	WikiPathways	DNA Damage Response (only ATM dependent)	DNA-DAMAGE	other		PTEN	systems-biology.org	EGFR_signaling_for_RTKC	osteogenesis
PTEN	WikiPathways	EGF/EGFR Signaling	EGF-EGFR	osteogenesis		PTEN	systems-biology.org	EGFR_signaling_for_RTKC	other
PTEN	WikiPathways	EGF/EGFR Signaling	EGF-EGFR	other		PTEN	systems-biology.org	EGFR_signaling_for_RTKC	skin-related/skin-diseasee
PTEN	WikiPathways	EGF/EGFR Signaling	EGF-EGFR	skin-related/skin-diseasee		PTEN	systems-biology.org	hepatocyte_v2.9	metabolism/metabolic-disease
PTEN	WikiPathways	Focal Adhesion-PI3K-Akt-mTOR-signaling	AKT	other		PTEN	systems-biology.org	Macrophage_Map_Update_ver2_re	other-immune
PTEN	WikiPathways	Focal Adhesion-PI3K-Akt-mTOR-signaling	AKT	other-immune		PTEN	systems-biology.org	Skeletal_muscle_v2.9	other
PTEN	WikiPathways	Hematopoietic Stem Cell Gene Regulation by GABP alpha/beta Complex	HEMATOPOIETICSTEM-CELL	other-immune		PTEN	WikiPathways	DNA Damage Response (only ATM dependent)	other
PTEN	WikiPathways	Insulin Signaling	INSULIN	metabolism/metabolic-disease		PTEN	WikiPathways	EGF/EGFR Signaling	osteogenesis
PTEN	WikiPathways	PI3K-Akt Signaling	AKT	other		PTEN	WikiPathways	EGF/EGFR Signaling	other
PTEN	WikiPathways	PI3K-Akt Signaling	AKT	other-immune		PTEN	WikiPathways	EGF/EGFR Signaling	skin-related/skin-diseasee
PTEN	WikiPathways	Signaling of Hepatocyte Growth Factor Receptor	HEPATOCYTE	metabolism/metabolic-disease		PTEN	WikiPathways	Focal Adhesion-PI3K-Akt-mTOR-signaling	other
PTPN2	IPAVS	JAK_STAT_pathway_in_postconditioning_ischemia	ISCHEMIA	metabolism/metabolic-disease		PTEN	WikiPathways	Focal Adhesion-PI3K-Akt-mTOR-signaling	other-immune
PTPN2	PID	Signaling events mediated by Hepatocyte Growth Factor Receptor (c-Met)	HEPATOCYTE	metabolism/metabolic-disease		PTEN	WikiPathways	Hematopoietic Stem Cell Gene Regulation by GABP alpha/beta Complex	other-immune
PTPN2	PID	Signaling events mediated by TCPTP	TCPTP	other		PTEN	WikiPathways	Insulin Signaling	metabolism/metabolic-disease
PTPN2	PID	Signaling events mediated by TCPTP	TCPTP	skin-related/skin-diseasee		PTEN	WikiPathways	PI3K-Akt Signaling	other
PTPN2	WikiPathways	The human immune response to tuberculosis	TUBERCULOSIS	immune-related disease		PTEN	WikiPathways	PI3K-Akt Signaling	other-immune
PTPN22	IPAVS	JAK_STAT_pathway_in_postconditioning_ischemia	ISCHEMIA	metabolism/metabolic-disease		PTEN	WikiPathways	Signaling of Hepatocyte Growth Factor Receptor	metabolism/metabolic-disease
PTTG1	KEGG	Human T-cell leukemia virus 1 infection	LEUKEMIA	diseases		PTPN2	IPAVS	JAK_STAT_pathway_in_postconditioning_ischemia	metabolism/metabolic-disease
PTTG1	KEGG	Human T-cell leukemia virus 1 infection	VIRUS1	immune-related disease		PTPN2	PID	Signaling events mediated by Hepatocyte Growth Factor Receptor (c-Met)	metabolism/metabolic-disease
PTTG1	KEGG	Human T-cell leukemia virus 1 infection	INFECTION	other-immune		PTPN2	PID	Signaling events mediated by TCPTP	other
PTTG1	REACTOME	APC/C:Cdc20 mediated degradation of Securin	DEGRADATION	other		PTPN2	PID	Signaling events mediated by TCPTP	skin-related/skin-diseasee
REL	ACSN2	ER_STRESS	ER	other		PTPN2	WikiPathways	The human immune response to tuberculosis	immune-related disease
REL	IPAVS	RANK_Singnaling_Pathway_in_Osteoclast_resorption	RESORPTION	immune-related disease		PTPN22	IPAVS	JAK_STAT_pathway_in_postconditioning_ischemia	metabolism/metabolic-disease
REL	IPAVS	RANK_Singnaling_Pathway_in_Osteoclast_resorption	OSTEOCLAST	osteogenesis		PTTG1	KEGG	Human T-cell leukemia virus 1 infection	diseases
REL	KEGG	Ras signaling	RAS	other		PTTG1	KEGG	Human T-cell leukemia virus 1 infection	immune-related disease
REL	KEGG	Viral carcinogenesis	VIRAL	immune-related disease		PTTG1	KEGG	Human T-cell leukemia virus 1 infection	other-immune
REL	WikiPathways	Ebola Virus Pathway on Host	EBOLA	immune-related disease		PTTG1	REACTOME	APC/C:Cdc20 mediated degradation of Securin	other
REL	WikiPathways	Photodynamic therapy-induced NF-kB survival signaling	PHOTODYNAMIC	other		REL	ACSN2	ER_STRESS	other
REL	WikiPathways	Ras Signaling	RAS	other		REL	IPAVS	RANK_Singnaling_Pathway_in_Osteoclast_resorption	immune-related disease
RNF114	REACTOME	Antigen processing: Ubiquitination & Proteasome degradation	DEGRADATION	other		REL	IPAVS	RANK_Singnaling_Pathway_in_Osteoclast_resorption	osteogenesis
RPS6KA4	ACSN2	MAPK	MAPK	other-immune		REL	KEGG	Ras signaling	other
RPS6KA4	ACSN2	PI3K_AKT_MTOR	AKT	other		REL	KEGG	Viral carcinogenesis	immune-related disease
RPS6KA4	ACSN2	PI3K_AKT_MTOR	AKT	other-immune		REL	WikiPathways	Ebola Virus Pathway on Host	immune-related disease
RPS6KA4	IPAVS	Role_of_PTEN_in_the_myocardial_response_to_pathological_biomechanical_stress	MYOCARDIAL	other		REL	WikiPathways	Photodynamic therapy-induced NF-kB survival signaling	other
RPS6KA4	KEGG	MAPK signaling	MAPK	other-immune		REL	WikiPathways	Ras Signaling	other
RPS6KA4	Panther_Pathway	Insulin_IGF_pathway_MAP_kinase_cascade	INSULIN	metabolism/metabolic-disease		RNF114	REACTOME	Antigen processing: Ubiquitination & Proteasome degradation	other
RPS6KA4	Panther_Pathway	Insulin_IGF_pathway_MAP_kinase_cascade	MAPK	other-immune		RPS6KA4	ACSN2	MAPK	other-immune
RPS6KA4	Panther_Pathway	p38_MAPK	MAPK	other-immune		RPS6KA4	ACSN2	PI3K_AKT_MTOR	other
RPS6KA4	stke	ERK1/ERK2 MAPK Pathway	MAPK	other-immune		RPS6KA4	ACSN2	PI3K_AKT_MTOR	other-immune
RPS6KA4	stke	p38 MAPK Pathway	MAPK	other-immune		RPS6KA4	IPAVS	Role_of_PTEN_in_the_myocardial_response_to_pathological_biomechanical_stress	other
RPS6KA4	systems-biology.org	EGFR_signaling_for_RTKC	EGFR	osteogenesis		RPS6KA4	KEGG	MAPK signaling	other-immune
RPS6KA4	systems-biology.org	EGFR_signaling_for_RTKC	EGFR	other		RPS6KA4	Panther_Pathway	Insulin_IGF_pathway_MAP_kinase_cascade	metabolism/metabolic-disease
RPS6KA4	systems-biology.org	EGFR_signaling_for_RTKC	EGFR	skin-related/skin-diseasee		RPS6KA4	Panther_Pathway	Insulin_IGF_pathway_MAP_kinase_cascade	other-immune
RPS6KA4	WikiPathways	Insulin Signaling	INSULIN	metabolism/metabolic-disease		RPS6KA4	Panther_Pathway	p38_MAPK	other-immune
RPS6KA4	WikiPathways	MAPK Signaling	MAPK	other-immune		RPS6KA4	stke	ERK1/ERK2 MAPK Pathway	other-immune
RUNX1	IPAVS	acute_Myeloid_leukemia_Signaling	LEUKEMIA	diseases		RPS6KA4	stke	p38 MAPK Pathway	other-immune
RUNX1	KEGG	Acute myeloid leukemia	LEUKEMIA	diseases		RPS6KA4	systems-biology.org	EGFR_signaling_for_RTKC	osteogenesis
RUNX1	KEGG	Chronic myeloid leukemia	LEUKEMIA	diseases		RPS6KA4	systems-biology.org	EGFR_signaling_for_RTKC	other
RUNX1	WikiPathways	Hematopoietic Stem Cell Differentiation	HEMATOPOIETICSTEM-CELL	other-immune		RPS6KA4	systems-biology.org	EGFR_signaling_for_RTKC	skin-related/skin-diseasee
RUNX3	ACSN2	RCD_GENES	RCD	other		RPS6KA4	WikiPathways	Insulin Signaling	metabolism/metabolic-disease
RUNX3	KEGG	Epstein-Barr virus infection	EPSTEIN	immune-related disease		RPS6KA4	WikiPathways	MAPK Signaling	other-immune
RUNX3	KEGG	Epstein-Barr virus infection	INFECTION	other-immune		RUNX1	IPAVS	acute_Myeloid_leukemia_Signaling	diseases
SNAI1	ACSN2	EMT_REGULATORS	EMT-REGULATORS	other		RUNX1	KEGG	Acute myeloid leukemia	diseases
SNAI1	ACSN2	SENESCENCE	SENESCENCE	other		RUNX1	KEGG	Chronic myeloid leukemia	diseases
SNAI1	Panther_Pathway	CCKR_signaling_map	CCKR	metabolism/metabolic-disease		RUNX1	WikiPathways	Hematopoietic Stem Cell Differentiation	other-immune
SNAI1	Panther_Pathway	CCKR_signaling_map	MAP	other-immune		RUNX3	ACSN2	RCD_GENES	other
SNAI1	PID	Signaling events mediated by Hepatocyte Growth Factor Receptor (c-Met)	HEPATOCYTE	metabolism/metabolic-disease		RUNX3	KEGG	Epstein-Barr virus infection	immune-related disease
SNAI1	REACTOME	PTEN Regulation	PTEN	other		RUNX3	KEGG	Epstein-Barr virus infection	other-immune
SNAI1	REACTOME	Regulation of PTEN gene transcription	PTEN	other		SNAI1	ACSN2	EMT_REGULATORS	other
SOCS1	INOH	Growth hormone signaling	HORMONE	other		SNAI1	ACSN2	SENESCENCE	other
SOCS1	INOH	Growth hormone signaling	GROWTH	other		SNAI1	Panther_Pathway	CCKR_signaling_map	metabolism/metabolic-disease
SOCS1	IPAVS	JAK_STAT_pathway_in_postconditioning_ischemia	ISCHEMIA	metabolism/metabolic-disease		SNAI1	Panther_Pathway	CCKR_signaling_map	other-immune
SOCS1	KEGG	Insulin signaling	INSULIN	metabolism/metabolic-disease		SNAI1	PID	Signaling events mediated by Hepatocyte Growth Factor Receptor (c-Met)	metabolism/metabolic-disease
SOCS1	KEGG	Osteoclast differentiation	OSTEOCLAST	osteogenesis		SNAI1	REACTOME	PTEN Regulation	other
SOCS1	KEGG	Type II diabetes mellitus	DIABETES	metabolism/metabolic-disease		SNAI1	REACTOME	Regulation of PTEN gene transcription	other
SOCS1	NetPath	EGFR1	EGFR1	osteogenesis		SOCS1	INOH	Growth hormone signaling	other
SOCS1	NetPath	EGFR1	EGFR1	other		SOCS1	INOH	Growth hormone signaling	other
SOCS1	NetPath	EGFR1	EGFR1	skin-related/skin-diseasee		SOCS1	IPAVS	JAK_STAT_pathway_in_postconditioning_ischemia	metabolism/metabolic-disease
SOCS1	REACTOME	Antigen processing: Ubiquitination & Proteasome degradation	DEGRADATION	other		SOCS1	KEGG	Insulin signaling	metabolism/metabolic-disease
SOCS1	REACTOME	MyD88:MAL(TIRAP) cascade initiated on plasma membrane	PLASMA-MEMBRANE	other		SOCS1	KEGG	Osteoclast differentiation	osteogenesis
SOCS1	systems-biology.org	Macrophage_Map_Update_ver2_re	MAP	other-immune		SOCS1	KEGG	Type II diabetes mellitus	metabolism/metabolic-disease
SOCS1	WikiPathways	Insulin Signaling	INSULIN	metabolism/metabolic-disease		SOCS1	KEGG	Type II diabetes mellitus	metabolism/metabolic-disease
SOCS1	WikiPathways	Leptin Insulin Overlap	INSULIN	metabolism/metabolic-disease		SOCS1	NetPath	EGFR1	osteogenesis
SOCS1	WikiPathways	The human immune response to tuberculosis	TUBERCULOSIS	immune-related disease		SOCS1	NetPath	EGFR1	other
SOCS1	WikiPathways	Viral Acute Myocarditis	VIRAL	immune-related disease		SOCS1	NetPath	EGFR1	skin-related/skin-diseasee
SOCS1	WikiPathways	Viral Acute Myocarditis	MYOCARDITIS	metabolism/metabolic-disease		SOCS1	REACTOME	Antigen processing: Ubiquitination & Proteasome degradation	other
STAT2	KEGG	Epstein-Barr virus infection	EPSTEIN	immune-related disease		SOCS1	REACTOME	MyD88:MAL(TIRAP) cascade initiated on plasma membrane	other
STAT2	KEGG	Epstein-Barr virus infection	INFECTION	other-immune		SOCS1	systems-biology.org	Macrophage_Map_Update_ver2_re	other-immune
STAT2	KEGG	Hepatitis B	HEPATITIS	immune-related disease		SOCS1	WikiPathways	Insulin Signaling	metabolism/metabolic-disease
STAT2	KEGG	Hepatitis C	HEPATITIS	immune-related disease		SOCS1	WikiPathways	Leptin Insulin Overlap	metabolism/metabolic-disease
STAT2	KEGG	Herpes simplex infection	HERPES	immune-related disease		SOCS1	WikiPathways	The human immune response to tuberculosis	immune-related disease
STAT2	KEGG	Herpes simplex infection	INFECTION	other-immune		SOCS1	WikiPathways	Viral Acute Myocarditis	immune-related disease
STAT2	KEGG	Human papillomavirus infection	PAPILLOMAVIRUS	immune-related disease		SOCS1	WikiPathways	Viral Acute Myocarditis	metabolism/metabolic-disease
STAT2	KEGG	Human papillomavirus infection	INFECTION	other-immune		STAT2	KEGG	Epstein-Barr virus infection	immune-related disease
STAT2	KEGG	Kaposi sarcoma-associated herpesvirus infection	HERPESVIRUS	immune-related disease		STAT2	KEGG	Epstein-Barr virus infection	other-immune
STAT2	KEGG	Kaposi sarcoma-associated herpesvirus infection	SARCOMA-ASSOCIATED	other		STAT2	KEGG	Hepatitis B	immune-related disease
STAT2	KEGG	Kaposi sarcoma-associated herpesvirus infection	INFECTION	other-immune		STAT2	KEGG	Hepatitis C	immune-related disease
STAT2	KEGG	Kaposi sarcoma-associated herpesvirus infection	KAPOSI	skin-related/skin-diseasee		STAT2	KEGG	Herpes simplex infection	immune-related disease
STAT2	KEGG	Measles	MEASLES	immune-related disease		STAT2	KEGG	Herpes simplex infection	other-immune
STAT2	KEGG	Osteoclast differentiation	OSTEOCLAST	osteogenesis		STAT2	KEGG	Human papillomavirus infection	immune-related disease
STAT2	NetPath	EGFR1	EGFR1	osteogenesis		STAT2	KEGG	Human papillomavirus infection	other-immune
STAT2	NetPath	EGFR1	EGFR1	other		STAT2	KEGG	Kaposi sarcoma-associated herpesvirus infection	immune-related disease
STAT2	NetPath	EGFR1	EGFR1	skin-related/skin-diseasee		STAT2	KEGG	Kaposi sarcoma-associated herpesvirus infection	other
STAT2	Panther_Pathway	EGF_receptor_signaling	EGF-RECEPTOR	osteogenesis		STAT2	KEGG	Kaposi sarcoma-associated herpesvirus infection	other-immune
STAT2	Panther_Pathway	EGF_receptor_signaling	EGF-RECEPTOR	other		STAT2	KEGG	Kaposi sarcoma-associated herpesvirus infection	skin-related/skin-diseasee
STAT2	Panther_Pathway	EGF_receptor_signaling	EGF-RECEPTOR	skin-related/skin-diseasee		STAT2	KEGG	Measles	immune-related disease
STAT2	PharmGKB	EGFR_Inhibitor_Pathway_Pharmacodynamics	EGFR	osteogenesis		STAT2	KEGG	Osteoclast differentiation	osteogenesis
STAT2	PharmGKB	EGFR_Inhibitor_Pathway_Pharmacodynamics	EGFR	other		STAT2	NetPath	EGFR1	osteogenesis
STAT2	PharmGKB	EGFR_Inhibitor_Pathway_Pharmacodynamics	EGFR	skin-related/skin-diseasee		STAT2	NetPath	EGFR1	other
STAT2	PharmGKB	Peginterferon_alpha_2a_Peginterferon_alpha_2b_Pathway_Hepatocyte_Pharmacodynamics	HEPATOCYTE	metabolism/metabolic-disease		STAT2	NetPath	EGFR1	skin-related/skin-diseasee
STAT2	systems-biology.org	hepatocyte_v2.9	HEPATOCYTE	metabolism/metabolic-disease		STAT2	Panther_Pathway	EGF_receptor_signaling	osteogenesis
STAT2	systems-biology.org	Macrophage_Map_Update_ver2_re	MAP	other-immune		STAT2	Panther_Pathway	EGF_receptor_signaling	other
STAT2	systems-biology.org	Skeletal_muscle_v2.9	SKELETAL	other		STAT2	Panther_Pathway	EGF_receptor_signaling	skin-related/skin-diseasee
STAT2	WikiPathways	The human immune response to tuberculosis	TUBERCULOSIS	immune-related disease		STAT2	PharmGKB	EGFR_Inhibitor_Pathway_Pharmacodynamics	osteogenesis
STAT3	ACSN2	ANTIOXIDANT_RESPONSE	ANTIOXIDANT	other		STAT2	PharmGKB	EGFR_Inhibitor_Pathway_Pharmacodynamics	other
STAT3	ACSN2	EMT_REGULATORS	EMT-REGULATORS	other		STAT2	PharmGKB	EGFR_Inhibitor_Pathway_Pharmacodynamics	skin-related/skin-diseasee
STAT3	ACSN2	MITOCHONDRIA_OXIDATIVE_STRESS	MITOCHONDRIA	other		STAT2	PharmGKB	Peginterferon_alpha_2a_Peginterferon_alpha_2b_Pathway_Hepatocyte_Pharmacodynamics	metabolism/metabolic-disease
STAT3	ACSN2	OXIDATIVE_PHOSPHOYLATION_AND_TCA_CYCLE	OXIDATIVE	other		STAT2	systems-biology.org	hepatocyte_v2.9	metabolism/metabolic-disease
STAT3	ACSN2	RCD_GENES	RCD	other		STAT2	systems-biology.org	Macrophage_Map_Update_ver2_re	other-immune
STAT3	ACSN2	SENESCENCE	SENESCENCE	other		STAT2	systems-biology.org	Skeletal_muscle_v2.9	other
STAT3	BioCarta	erk1/erk2 mapk signaling	MAPK	other-immune		STAT2	WikiPathways	The human immune response to tuberculosis	immune-related disease
STAT3	IPAVS	acute_Myeloid_leukemia_Signaling	LEUKEMIA	diseases		STAT3	ACSN2	ANTIOXIDANT_RESPONSE	other
STAT3	IPAVS	Cross_talk_between_the_PI3K_Akt_and_JAK_STAT_pathways_in_acute_opioid_induced_cardioprotection	AKT	other		STAT3	ACSN2	EMT_REGULATORS	other
STAT3	IPAVS	Cross_talk_between_the_PI3K_Akt_and_JAK_STAT_pathways_in_acute_opioid_induced_cardioprotection	AKT	other-immune		STAT3	ACSN2	MITOCHONDRIA_OXIDATIVE_STRESS	other
STAT3	IPAVS	JAK_STAT_pathway_in_postconditioning_ischemia	ISCHEMIA	metabolism/metabolic-disease		STAT3	ACSN2	OXIDATIVE_PHOSPHOYLATION_AND_TCA_CYCLE	other
STAT3	KEGG	Acute myeloid leukemia	LEUKEMIA	diseases		STAT3	ACSN2	RCD_GENES	other
STAT3	KEGG	Epstein-Barr virus infection	EPSTEIN	immune-related disease		STAT3	ACSN2	SENESCENCE	other
STAT3	KEGG	Epstein-Barr virus infection	INFECTION	other-immune		STAT3	BioCarta	erk1/erk2 mapk signaling	other-immune
STAT3	KEGG	Hepatitis B	HEPATITIS	immune-related disease		STAT3	IPAVS	acute_Myeloid_leukemia_Signaling	diseases
STAT3	KEGG	Hepatitis C	HEPATITIS	immune-related disease		STAT3	IPAVS	Cross_talk_between_the_PI3K_Akt_and_JAK_STAT_pathways_in_acute_opioid_induced_cardioprotection	other
STAT3	KEGG	HIF-1 signaling	HIF1	other		STAT3	IPAVS	Cross_talk_between_the_PI3K_Akt_and_JAK_STAT_pathways_in_acute_opioid_induced_cardioprotection	other-immune
STAT3	KEGG	Human cytomegalovirus infection	CYTOMEGALOVIRUS	immune-related disease		STAT3	IPAVS	JAK_STAT_pathway_in_postconditioning_ischemia	metabolism/metabolic-disease
STAT3	KEGG	Human cytomegalovirus infection	INFECTION	other-immune		STAT3	KEGG	Acute myeloid leukemia	diseases
STAT3	KEGG	Inflammatory bowel disease (IBD)	IBD	immune-related disease		STAT3	KEGG	Epstein-Barr virus infection	immune-related disease
STAT3	KEGG	Inflammatory bowel disease (IBD)	DISEASE	metabolism/metabolic-disease		STAT3	KEGG	Epstein-Barr virus infection	other-immune
STAT3	KEGG	Insulin resistance	INSULIN	metabolism/metabolic-disease		STAT3	KEGG	Hepatitis B	immune-related disease
STAT3	KEGG	Insulin resistance	RESISTANCE	other		STAT3	KEGG	Hepatitis C	immune-related disease
STAT3	KEGG	Kaposi sarcoma-associated herpesvirus infection	HERPESVIRUS	immune-related disease		STAT3	KEGG	HIF-1 signaling	other
STAT3	KEGG	Kaposi sarcoma-associated herpesvirus infection	SARCOMA-ASSOCIATED	other		STAT3	KEGG	Human cytomegalovirus infection	immune-related disease
STAT3	KEGG	Kaposi sarcoma-associated herpesvirus infection	INFECTION	other-immune		STAT3	KEGG	Human cytomegalovirus infection	other-immune
STAT3	KEGG	Kaposi sarcoma-associated herpesvirus infection	KAPOSI	skin-related/skin-diseasee		STAT3	KEGG	Inflammatory bowel disease (IBD)	immune-related disease
STAT3	KEGG	Measles	MEASLES	immune-related disease		STAT3	KEGG	Inflammatory bowel disease (IBD)	metabolism/metabolic-disease
STAT3	KEGG	Viral carcinogenesis	VIRAL	immune-related disease		STAT3	KEGG	Insulin resistance	metabolism/metabolic-disease
STAT3	NetPath	EGFR1	EGFR1	osteogenesis		STAT3	KEGG	Insulin resistance	other
STAT3	NetPath	EGFR1	EGFR1	other		STAT3	KEGG	Kaposi sarcoma-associated herpesvirus infection	immune-related disease
STAT3	NetPath	EGFR1	EGFR1	skin-related/skin-diseasee		STAT3	KEGG	Kaposi sarcoma-associated herpesvirus infection	other
STAT3	NetPath	Gastrin	GASTRIN	diseases		STAT3	KEGG	Kaposi sarcoma-associated herpesvirus infection	other-immune
STAT3	NetPath	Oncostatin_M	ONCOSTATIN	other		STAT3	KEGG	Kaposi sarcoma-associated herpesvirus infection	skin-related/skin-diseasee
STAT3	NetPath	RAGE	RAGE	metabolism/metabolic-disease		STAT3	KEGG	Measles	immune-related disease
STAT3	Panther_Pathway	CCKR_signaling_map	CCKR	metabolism/metabolic-disease		STAT3	KEGG	Viral carcinogenesis	immune-related disease
STAT3	Panther_Pathway	CCKR_signaling_map	MAP	other-immune		STAT3	NetPath	EGFR1	osteogenesis
STAT3	Panther_Pathway	EGF_receptor_signaling	EGF-RECEPTOR	osteogenesis		STAT3	NetPath	EGFR1	other
STAT3	Panther_Pathway	EGF_receptor_signaling	EGF-RECEPTOR	other		STAT3	NetPath	EGFR1	skin-related/skin-diseasee
STAT3	Panther_Pathway	EGF_receptor_signaling	EGF-RECEPTOR	skin-related/skin-diseasee		STAT3	NetPath	Gastrin	diseases
STAT3	Panther_Pathway	Ras_Pathway	RAS	other		STAT3	NetPath	Oncostatin_M	other
STAT3	PharmGKB	EGFR_Inhibitor_Pathway_Pharmacodynamics	EGFR	osteogenesis		STAT3	NetPath	RAGE	metabolism/metabolic-disease
STAT3	PharmGKB	EGFR_Inhibitor_Pathway_Pharmacodynamics	EGFR	other		STAT3	Panther_Pathway	CCKR_signaling_map	metabolism/metabolic-disease
STAT3	PharmGKB	EGFR_Inhibitor_Pathway_Pharmacodynamics	EGFR	skin-related/skin-diseasee		STAT3	Panther_Pathway	CCKR_signaling_map	other-immune
STAT3	PID	RAC1 signaling	RAC1	other		STAT3	Panther_Pathway	EGF_receptor_signaling	osteogenesis
STAT3	PID	Signaling events mediated by HDAC Class I	HDAC	other		STAT3	Panther_Pathway	EGF_receptor_signaling	other
STAT3	PID	Signaling events mediated by PTP1B	PTP1B	metabolism/metabolic-disease		STAT3	Panther_Pathway	EGF_receptor_signaling	skin-related/skin-diseasee
STAT3	PID	Signaling events mediated by TCPTP	TCPTP	other		STAT3	Panther_Pathway	Ras_Pathway	other
STAT3	PID	Signaling events mediated by TCPTP	TCPTP	skin-related/skin-diseasee		STAT3	PharmGKB	EGFR_Inhibitor_Pathway_Pharmacodynamics	osteogenesis
STAT3	REACTOME	Cellular Senescence	SENESCENCE	other		STAT3	PharmGKB	EGFR_Inhibitor_Pathway_Pharmacodynamics	other
STAT3	REACTOME	Disease	DISEASE	metabolism/metabolic-disease		STAT3	PharmGKB	EGFR_Inhibitor_Pathway_Pharmacodynamics	skin-related/skin-diseasee
STAT3	REACTOME	FGFR1 mutant receptor activation	FGFR1	other		STAT3	PID	RAC1 signaling	other
STAT3	stke	Neuro2A Differentiation by G alpha i/o Pathway	G-ALPHA	other		STAT3	PID	Signaling events mediated by HDAC Class I	other
STAT3	systems-biology.org	EGFR_signaling_for_RTKC	EGFR	osteogenesis		STAT3	PID	Signaling events mediated by PTP1B	metabolism/metabolic-disease
STAT3	systems-biology.org	EGFR_signaling_for_RTKC	EGFR	other		STAT3	PID	Signaling events mediated by TCPTP	other
STAT3	systems-biology.org	EGFR_signaling_for_RTKC	EGFR	skin-related/skin-diseasee		STAT3	PID	Signaling events mediated by TCPTP	skin-related/skin-diseasee
STAT3	systems-biology.org	hepatocyte_v2.9	HEPATOCYTE	metabolism/metabolic-disease		STAT3	REACTOME	Cellular Senescence	other
STAT3	systems-biology.org	Macrophage_Map_Update_ver2_re	MAP	other-immune		STAT3	REACTOME	Disease	metabolism/metabolic-disease
STAT3	systems-biology.org	Skeletal_muscle_v2.9	SKELETAL	other		STAT3	REACTOME	FGFR1 mutant receptor activation	other
STAT3	WikiPathways	AGE/RAGE	AGE-RAGE	metabolism/metabolic-disease		STAT3	stke	Neuro2A Differentiation by G alpha i/o Pathway	other
STAT3	WikiPathways	Brain-Derived Neurotrophic Factor (BDNF) signaling	NEUROTROPHIC-FACTOR	other		STAT3	systems-biology.org	EGFR_signaling_for_RTKC	osteogenesis
STAT3	WikiPathways	EGF/EGFR Signaling	EGF-EGFR	osteogenesis		STAT3	systems-biology.org	EGFR_signaling_for_RTKC	other
STAT3	WikiPathways	EGF/EGFR Signaling	EGF-EGFR	other		STAT3	systems-biology.org	EGFR_signaling_for_RTKC	skin-related/skin-diseasee
STAT3	WikiPathways	EGF/EGFR Signaling	EGF-EGFR	skin-related/skin-diseasee		STAT3	systems-biology.org	hepatocyte_v2.9	metabolism/metabolic-disease
STAT3	WikiPathways	Human Thyroid Stimulating Hormone (TSH) signaling	HORMONE	other		STAT3	systems-biology.org	Macrophage_Map_Update_ver2_re	other-immune
STAT3	WikiPathways	Leptin Insulin Overlap	INSULIN	metabolism/metabolic-disease		STAT3	systems-biology.org	Skeletal_muscle_v2.9	other
STAT3	WikiPathways	Mammary gland development pathway - Involution (Stage 4 of 4)	GLAND	other		STAT3	WikiPathways	AGE/RAGE	metabolism/metabolic-disease
STAT3	WikiPathways	Oncostatin M Signaling	ONCOSTATIN	other		STAT3	WikiPathways	Brain-Derived Neurotrophic Factor (BDNF) signaling	other
STAT3	WikiPathways	Prion disease	DISEASE	metabolism/metabolic-disease		STAT3	WikiPathways	EGF/EGFR Signaling	osteogenesis
STAT3	WikiPathways	RAC1/PAK1/p38/MMP2	RAC1PAK1P38MMP2	immune-related disease		STAT3	WikiPathways	EGF/EGFR Signaling	other
STAT3	WikiPathways	Signaling of Hepatocyte Growth Factor Receptor	HEPATOCYTE	metabolism/metabolic-disease		STAT3	WikiPathways	EGF/EGFR Signaling	skin-related/skin-diseasee
STAT3	WikiPathways	VEGFA-VEGFR2 Signaling	VEGFA	other		STAT3	WikiPathways	Human Thyroid Stimulating Hormone (TSH) signaling	other
STAT3	WikiPathways	Viral Acute Myocarditis	VIRAL	immune-related disease		STAT3	WikiPathways	Leptin Insulin Overlap	metabolism/metabolic-disease
STAT3	WikiPathways	Viral Acute Myocarditis	MYOCARDITIS	metabolism/metabolic-disease		STAT3	WikiPathways	Mammary gland development pathway - Involution (Stage 4 of 4)	other
STAT5A	ACSN2	ANTIOXIDANT_RESPONSE	ANTIOXIDANT	other		STAT3	WikiPathways	Oncostatin M Signaling	other
STAT5A	ACSN2	DEATH_RECEPTOR	DEATH-RECEPTOR	other		STAT3	WikiPathways	Prion disease	metabolism/metabolic-disease
STAT5A	ACSN2	DEATH_RECEPTOR	DEATH-RECEPTOR	other-immune		STAT3	WikiPathways	RAC1/PAK1/p38/MMP2	immune-related disease
STAT5A	ACSN2	EMT_REGULATORS	EMT-REGULATORS	other		STAT3	WikiPathways	Signaling of Hepatocyte Growth Factor Receptor	metabolism/metabolic-disease
STAT5A	ACSN2	MITOCHONDRIA_OXIDATIVE_STRESS	MITOCHONDRIA	other		STAT3	WikiPathways	VEGFA-VEGFR2 Signaling	other
STAT5A	ACSN2	RCD_GENES	RCD	other		STAT3	WikiPathways	Viral Acute Myocarditis	immune-related disease
STAT5A	ACSN2	SENESCENCE	SENESCENCE	other		STAT3	WikiPathways	Viral Acute Myocarditis	metabolism/metabolic-disease
STAT5A	BioCarta	growth hormone signaling	HORMONE	other		STAT5A	ACSN2	ANTIOXIDANT_RESPONSE	other
STAT5A	BioCarta	growth hormone signaling	GROWTH	other		STAT5A	ACSN2	DEATH_RECEPTOR	other
STAT5A	BioCarta	inhibition of cellular proliferation by gleevec	GLEEVEC	other		STAT5A	ACSN2	DEATH_RECEPTOR	other-immune
STAT5A	INOH	Growth hormone signaling	HORMONE	other		STAT5A	ACSN2	EMT_REGULATORS	other
STAT5A	INOH	Growth hormone signaling	GROWTH	other		STAT5A	ACSN2	MITOCHONDRIA_OXIDATIVE_STRESS	other
STAT5A	IPAVS	acute_Myeloid_leukemia_Signaling	LEUKEMIA	diseases		STAT5A	ACSN2	RCD_GENES	other
STAT5A	KEGG	Acute myeloid leukemia	LEUKEMIA	diseases		STAT5A	ACSN2	SENESCENCE	other
STAT5A	KEGG	Chronic myeloid leukemia	LEUKEMIA	diseases		STAT5A	BioCarta	growth hormone signaling	other
STAT5A	KEGG	Hepatitis B	HEPATITIS	immune-related disease		STAT5A	BioCarta	growth hormone signaling	other
STAT5A	KEGG	Human T-cell leukemia virus 1 infection	LEUKEMIA	diseases		STAT5A	BioCarta	inhibition of cellular proliferation by gleevec	other
STAT5A	KEGG	Human T-cell leukemia virus 1 infection	VIRUS1	immune-related disease		STAT5A	INOH	Growth hormone signaling	other
STAT5A	KEGG	Human T-cell leukemia virus 1 infection	INFECTION	other-immune		STAT5A	INOH	Growth hormone signaling	other
STAT5A	KEGG	Measles	MEASLES	immune-related disease		STAT5A	IPAVS	acute_Myeloid_leukemia_Signaling	diseases
STAT5A	KEGG	Viral carcinogenesis	VIRAL	immune-related disease		STAT5A	KEGG	Acute myeloid leukemia	diseases
STAT5A	NetPath	EGFR1	EGFR1	osteogenesis		STAT5A	KEGG	Chronic myeloid leukemia	diseases
STAT5A	NetPath	EGFR1	EGFR1	other		STAT5A	KEGG	Hepatitis B	immune-related disease
STAT5A	NetPath	EGFR1	EGFR1	skin-related/skin-diseasee		STAT5A	KEGG	Human T-cell leukemia virus 1 infection	diseases
STAT5A	Panther_Pathway	EGF_receptor_signaling	EGF-RECEPTOR	osteogenesis		STAT5A	KEGG	Human T-cell leukemia virus 1 infection	immune-related disease
STAT5A	Panther_Pathway	EGF_receptor_signaling	EGF-RECEPTOR	other		STAT5A	KEGG	Human T-cell leukemia virus 1 infection	other-immune
STAT5A	Panther_Pathway	EGF_receptor_signaling	EGF-RECEPTOR	skin-related/skin-diseasee		STAT5A	KEGG	Measles	immune-related disease
STAT5A	PharmGKB	EGFR_Inhibitor_Pathway_Pharmacodynamics	EGFR	osteogenesis		STAT5A	KEGG	Viral carcinogenesis	immune-related disease
STAT5A	PharmGKB	EGFR_Inhibitor_Pathway_Pharmacodynamics	EGFR	other		STAT5A	NetPath	EGFR1	osteogenesis
STAT5A	PharmGKB	EGFR_Inhibitor_Pathway_Pharmacodynamics	EGFR	skin-related/skin-diseasee		STAT5A	NetPath	EGFR1	other
STAT5A	PID	Angiopoietin receptor Tie2-mediated signaling	TIE2-MEDIATED	other		STAT5A	NetPath	EGFR1	skin-related/skin-diseasee
STAT5A	PID	Glucocorticoid receptor regulatory network	GLUCOCORTICOID-RECEPTOR-REGULATORY	metabolism/metabolic-disease		STAT5A	Panther_Pathway	EGF_receptor_signaling	osteogenesis
STAT5A	PID	RAC1 signaling	RAC1	other		STAT5A	Panther_Pathway	EGF_receptor_signaling	other
STAT5A	PID	Signaling events mediated by PTP1B	PTP1B	metabolism/metabolic-disease		STAT5A	Panther_Pathway	EGF_receptor_signaling	skin-related/skin-diseasee
STAT5A	PID	Signaling events mediated by TCPTP	TCPTP	other		STAT5A	PharmGKB	EGFR_Inhibitor_Pathway_Pharmacodynamics	osteogenesis
STAT5A	PID	Signaling events mediated by TCPTP	TCPTP	skin-related/skin-diseasee		STAT5A	PharmGKB	EGFR_Inhibitor_Pathway_Pharmacodynamics	other
STAT5A	REACTOME	Disease	DISEASE	metabolism/metabolic-disease		STAT5A	PharmGKB	EGFR_Inhibitor_Pathway_Pharmacodynamics	skin-related/skin-diseasee
STAT5A	REACTOME	FGFR1 mutant receptor activation	FGFR1	other		STAT5A	PID	Angiopoietin receptor Tie2-mediated signaling	other
STAT5A	REACTOME	Growth hormone receptor signaling	HORMONE-RECEPTOR	other		STAT5A	PID	Glucocorticoid receptor regulatory network	metabolism/metabolic-disease
STAT5A	REACTOME	Growth hormone receptor signaling	GROWTH	other		STAT5A	PID	RAC1 signaling	other
STAT5A	systems-biology.org	hepatocyte_v2.9	HEPATOCYTE	metabolism/metabolic-disease		STAT5A	PID	Signaling events mediated by PTP1B	metabolism/metabolic-disease
STAT5A	systems-biology.org	Macrophage_Map_Update_ver2_re	MAP	other-immune		STAT5A	PID	Signaling events mediated by TCPTP	other
STAT5A	systems-biology.org	Skeletal_muscle_v2.9	SKELETAL	other		STAT5A	PID	Signaling events mediated by TCPTP	skin-related/skin-diseasee
STAT5A	WikiPathways	AGE/RAGE	AGE-RAGE	metabolism/metabolic-disease		STAT5A	REACTOME	Disease	metabolism/metabolic-disease
STAT5A	WikiPathways	Brain-Derived Neurotrophic Factor (BDNF) signaling	NEUROTROPHIC-FACTOR	other		STAT5A	REACTOME	FGFR1 mutant receptor activation	other
STAT5A	WikiPathways	EGF/EGFR Signaling	EGF-EGFR	osteogenesis		STAT5A	REACTOME	Growth hormone receptor signaling	other
STAT5A	WikiPathways	EGF/EGFR Signaling	EGF-EGFR	other		STAT5A	REACTOME	Growth hormone receptor signaling	other
STAT5A	WikiPathways	EGF/EGFR Signaling	EGF-EGFR	skin-related/skin-diseasee		STAT5A	systems-biology.org	hepatocyte_v2.9	metabolism/metabolic-disease
STAT5A	WikiPathways	Hematopoietic Stem Cell Differentiation	HEMATOPOIETICSTEM-CELL	other-immune		STAT5A	systems-biology.org	Macrophage_Map_Update_ver2_re	other-immune
STAT5A	WikiPathways	Mammary gland development pathway - Puberty (Stage 2 of 4)	GLAND	other		STAT5A	systems-biology.org	Skeletal_muscle_v2.9	other
STAT5A	WikiPathways	RAC1/PAK1/p38/MMP2	RAC1PAK1P38MMP2	immune-related disease		STAT5A	WikiPathways	AGE/RAGE	metabolism/metabolic-disease
STAT5B	ACSN2	ANTIOXIDANT_RESPONSE	ANTIOXIDANT	other		STAT5A	WikiPathways	Brain-Derived Neurotrophic Factor (BDNF) signaling	other
STAT5B	ACSN2	DEATH_RECEPTOR	DEATH-RECEPTOR	other		STAT5A	WikiPathways	EGF/EGFR Signaling	osteogenesis
STAT5B	ACSN2	DEATH_RECEPTOR	DEATH-RECEPTOR	other-immune		STAT5A	WikiPathways	EGF/EGFR Signaling	other
STAT5B	ACSN2	EMT_REGULATORS	EMT-REGULATORS	other		STAT5A	WikiPathways	EGF/EGFR Signaling	skin-related/skin-diseasee
STAT5B	ACSN2	MITOCHONDRIA_OXIDATIVE_STRESS	MITOCHONDRIA	other		STAT5A	WikiPathways	Hematopoietic Stem Cell Differentiation	other-immune
STAT5B	ACSN2	RCD_GENES	RCD	other		STAT5A	WikiPathways	Mammary gland development pathway - Puberty (Stage 2 of 4)	other
STAT5B	ACSN2	SENESCENCE	SENESCENCE	other		STAT5A	WikiPathways	RAC1/PAK1/p38/MMP2	immune-related disease
STAT5B	BioCarta	growth hormone signaling	HORMONE	other		STAT5B	ACSN2	ANTIOXIDANT_RESPONSE	other
STAT5B	BioCarta	growth hormone signaling	GROWTH	other		STAT5B	ACSN2	DEATH_RECEPTOR	other
STAT5B	BioCarta	inhibition of cellular proliferation by gleevec	GLEEVEC	other		STAT5B	ACSN2	DEATH_RECEPTOR	other-immune
STAT5B	INOH	Growth hormone signaling	HORMONE	other		STAT5B	ACSN2	EMT_REGULATORS	other
STAT5B	INOH	Growth hormone signaling	GROWTH	other		STAT5B	ACSN2	MITOCHONDRIA_OXIDATIVE_STRESS	other
STAT5B	KEGG	Acute myeloid leukemia	LEUKEMIA	diseases		STAT5B	ACSN2	RCD_GENES	other
STAT5B	KEGG	Chronic myeloid leukemia	LEUKEMIA	diseases		STAT5B	ACSN2	SENESCENCE	other
STAT5B	KEGG	Hepatitis B	HEPATITIS	immune-related disease		STAT5B	BioCarta	growth hormone signaling	other
STAT5B	KEGG	Human T-cell leukemia virus 1 infection	LEUKEMIA	diseases		STAT5B	BioCarta	growth hormone signaling	other
STAT5B	KEGG	Human T-cell leukemia virus 1 infection	VIRUS1	immune-related disease		STAT5B	BioCarta	inhibition of cellular proliferation by gleevec	other
STAT5B	KEGG	Human T-cell leukemia virus 1 infection	INFECTION	other-immune		STAT5B	INOH	Growth hormone signaling	other
STAT5B	KEGG	Measles	MEASLES	immune-related disease		STAT5B	INOH	Growth hormone signaling	other
STAT5B	KEGG	Viral carcinogenesis	VIRAL	immune-related disease		STAT5B	KEGG	Acute myeloid leukemia	diseases
STAT5B	NetPath	EGFR1	EGFR1	osteogenesis		STAT5B	KEGG	Chronic myeloid leukemia	diseases
STAT5B	NetPath	EGFR1	EGFR1	other		STAT5B	KEGG	Hepatitis B	immune-related disease
STAT5B	NetPath	EGFR1	EGFR1	skin-related/skin-diseasee		STAT5B	KEGG	Human T-cell leukemia virus 1 infection	diseases
STAT5B	NetPath	Oncostatin_M	ONCOSTATIN	other		STAT5B	KEGG	Human T-cell leukemia virus 1 infection	immune-related disease
STAT5B	Panther_Pathway	EGF_receptor_signaling	EGF-RECEPTOR	osteogenesis		STAT5B	KEGG	Human T-cell leukemia virus 1 infection	other-immune
STAT5B	Panther_Pathway	EGF_receptor_signaling	EGF-RECEPTOR	other		STAT5B	KEGG	Measles	immune-related disease
STAT5B	Panther_Pathway	EGF_receptor_signaling	EGF-RECEPTOR	skin-related/skin-diseasee		STAT5B	KEGG	Viral carcinogenesis	immune-related disease
STAT5B	PharmGKB	EGFR_Inhibitor_Pathway_Pharmacodynamics	EGFR	osteogenesis		STAT5B	NetPath	EGFR1	osteogenesis
STAT5B	PharmGKB	EGFR_Inhibitor_Pathway_Pharmacodynamics	EGFR	other		STAT5B	NetPath	EGFR1	other
STAT5B	PharmGKB	EGFR_Inhibitor_Pathway_Pharmacodynamics	EGFR	skin-related/skin-diseasee		STAT5B	NetPath	EGFR1	skin-related/skin-diseasee
STAT5B	PID	Angiopoietin receptor Tie2-mediated signaling	TIE2-MEDIATED	other		STAT5B	NetPath	Oncostatin_M	other
STAT5B	PID	Glucocorticoid receptor regulatory network	GLUCOCORTICOID-RECEPTOR-REGULATORY	metabolism/metabolic-disease		STAT5B	Panther_Pathway	EGF_receptor_signaling	osteogenesis
STAT5B	PID	Signaling events mediated by PTP1B	PTP1B	metabolism/metabolic-disease		STAT5B	Panther_Pathway	EGF_receptor_signaling	other
STAT5B	PID	Signaling events mediated by TCPTP	TCPTP	other		STAT5B	Panther_Pathway	EGF_receptor_signaling	skin-related/skin-diseasee
STAT5B	PID	Signaling events mediated by TCPTP	TCPTP	skin-related/skin-diseasee		STAT5B	PharmGKB	EGFR_Inhibitor_Pathway_Pharmacodynamics	osteogenesis
STAT5B	REACTOME	Disease	DISEASE	metabolism/metabolic-disease		STAT5B	PharmGKB	EGFR_Inhibitor_Pathway_Pharmacodynamics	other
STAT5B	REACTOME	FGFR1 mutant receptor activation	FGFR1	other		STAT5B	PharmGKB	EGFR_Inhibitor_Pathway_Pharmacodynamics	skin-related/skin-diseasee
STAT5B	REACTOME	Growth hormone receptor signaling	HORMONE-RECEPTOR	other		STAT5B	PID	Angiopoietin receptor Tie2-mediated signaling	other
STAT5B	REACTOME	Growth hormone receptor signaling	GROWTH	other		STAT5B	PID	Glucocorticoid receptor regulatory network	metabolism/metabolic-disease
STAT5B	systems-biology.org	hepatocyte_v2.9	HEPATOCYTE	metabolism/metabolic-disease		STAT5B	PID	Signaling events mediated by PTP1B	metabolism/metabolic-disease
STAT5B	systems-biology.org	Skeletal_muscle_v2.9	SKELETAL	other		STAT5B	PID	Signaling events mediated by TCPTP	other
STAT5B	WikiPathways	AGE/RAGE	AGE-RAGE	metabolism/metabolic-disease		STAT5B	PID	Signaling events mediated by TCPTP	skin-related/skin-diseasee
STAT5B	WikiPathways	Brain-Derived Neurotrophic Factor (BDNF) signaling	NEUROTROPHIC-FACTOR	other		STAT5B	REACTOME	Disease	metabolism/metabolic-disease
STAT5B	WikiPathways	EGF/EGFR Signaling	EGF-EGFR	osteogenesis		STAT5B	REACTOME	FGFR1 mutant receptor activation	other
STAT5B	WikiPathways	EGF/EGFR Signaling	EGF-EGFR	other		STAT5B	REACTOME	Growth hormone receptor signaling	other
STAT5B	WikiPathways	EGF/EGFR Signaling	EGF-EGFR	skin-related/skin-diseasee		STAT5B	REACTOME	Growth hormone receptor signaling	other
STAT5B	WikiPathways	Oncostatin M Signaling	ONCOSTATIN	other		STAT5B	systems-biology.org	hepatocyte_v2.9	metabolism/metabolic-disease
STAT5B	WikiPathways	RAC1/PAK1/p38/MMP2	RAC1PAK1P38MMP2	immune-related disease		STAT5B	systems-biology.org	Skeletal_muscle_v2.9	other
TNFAIP3	ACSN2	DEATH_RECEPTOR	DEATH-RECEPTOR	other		STAT5B	WikiPathways	AGE/RAGE	metabolism/metabolic-disease
TNFAIP3	ACSN2	DEATH_RECEPTOR	DEATH-RECEPTOR	other-immune		STAT5B	WikiPathways	Brain-Derived Neurotrophic Factor (BDNF) signaling	other
TNFAIP3	ACSN2	ER_STRESS	ER	other		STAT5B	WikiPathways	EGF/EGFR Signaling	osteogenesis
TNFAIP3	KEGG	Epstein-Barr virus infection	EPSTEIN	immune-related disease		STAT5B	WikiPathways	EGF/EGFR Signaling	other
TNFAIP3	KEGG	Epstein-Barr virus infection	INFECTION	other-immune		STAT5B	WikiPathways	EGF/EGFR Signaling	skin-related/skin-diseasee
TNFAIP3	KEGG	Measles	MEASLES	immune-related disease		STAT5B	WikiPathways	Oncostatin M Signaling	other
TNFAIP3	REACTOME	Death Receptor Signalling	DEATH-RECEPTOR	other		STAT5B	WikiPathways	RAC1/PAK1/p38/MMP2	immune-related disease
TNFAIP3	REACTOME	Death Receptor Signalling	DEATH-RECEPTOR	other-immune		TNFAIP3	ACSN2	DEATH_RECEPTOR	other
TNFAIP3	REACTOME	Deubiquitination	DEUBIQUITINATION	other		TNFAIP3	ACSN2	DEATH_RECEPTOR	other-immune
TNFAIP3	REACTOME	Nucleotide-binding domain, leucine rich repeat containing receptor (NLR) signaling	LEUCINE	metabolism/metabolic-disease		TNFAIP3	ACSN2	ER_STRESS	other
TNFAIP3	REACTOME	Nucleotide-binding domain, leucine rich repeat containing receptor (NLR) signaling	NUCLEOTIDE-BINDING	other		TNFAIP3	KEGG	Epstein-Barr virus infection	immune-related disease
TNFAIP3	stke	Tumor Necrosis Factor Pathway	TUMOR	diseases		TNFAIP3	KEGG	Epstein-Barr virus infection	other-immune
TNFAIP3	systems-biology.org	Macrophage_Map_Update_ver2_re	MAP	other-immune		TNFAIP3	KEGG	Measles	immune-related disease
TNFAIP3	WikiPathways	Vitamin D Receptor	VITAMIN-D-RECEPTOR	other-immune		TNFAIP3	REACTOME	Death Receptor Signalling	other
TNFSF15	IPAVS	JAK_STAT_pathway_in_postconditioning_ischemia	ISCHEMIA	metabolism/metabolic-disease		TNFAIP3	REACTOME	Death Receptor Signalling	other-immune
TNIP1	NetPath	EGFR1	EGFR1	osteogenesis		TNFAIP3	REACTOME	Deubiquitination	other
TNIP1	NetPath	EGFR1	EGFR1	other		TNFAIP3	REACTOME	Nucleotide-binding domain, leucine rich repeat containing receptor (NLR) signaling	metabolism/metabolic-disease
TNIP1	NetPath	EGFR1	EGFR1	skin-related/skin-diseasee		TNFAIP3	REACTOME	Nucleotide-binding domain, leucine rich repeat containing receptor (NLR) signaling	other
TNIP1	REACTOME	Deubiquitination	DEUBIQUITINATION	other		TNFAIP3	stke	Tumor Necrosis Factor Pathway	diseases
TNIP1	WikiPathways	RAC1/PAK1/p38/MMP2	RAC1PAK1P38MMP2	immune-related disease		TNFAIP3	systems-biology.org	Macrophage_Map_Update_ver2_re	other-immune
TP63	Panther_Pathway	Huntington_disease	DISEASE	metabolism/metabolic-disease		TNFAIP3	WikiPathways	Vitamin D Receptor	other-immune
TP63	Panther_Pathway	p53	P53	apoptosis		TNFSF15	IPAVS	JAK_STAT_pathway_in_postconditioning_ischemia	metabolism/metabolic-disease
TP63	Panther_Pathway	p53_pathway_by_glucose_deprivation	P53	apoptosis		TNIP1	NetPath	EGFR1	osteogenesis
TP63	Panther_Pathway	P53_pathway_feedback_loops_1	P53	apoptosis		TNIP1	NetPath	EGFR1	other
TP63	Panther_Pathway	p53_pathway_feedback_loops_2	P53	apoptosis		TNIP1	NetPath	EGFR1	skin-related/skin-diseasee
TP63	REACTOME	Regulation of TP53 Activity	P53	apoptosis		TNIP1	REACTOME	Deubiquitination	other
TP63	REACTOME	Transcriptional Regulation by TP53	P53	apoptosis		TNIP1	WikiPathways	RAC1/PAK1/p38/MMP2	immune-related disease
TP63	WikiPathways	TP53 Network	P53	apoptosis		TP63	Panther_Pathway	Huntington_disease	metabolism/metabolic-disease
TRAF3IP2	KEGG	Cellular senescence	SENESCENCE	other		TP63	Panther_Pathway	p53	apoptosis
TYK2	ACSN2	EMT_REGULATORS	EMT-REGULATORS	other		TP63	Panther_Pathway	p53_pathway_by_glucose_deprivation	apoptosis
TYK2	ACSN2	MITOCHONDRIA_OXIDATIVE_STRESS	MITOCHONDRIA	other		TP63	Panther_Pathway	P53_pathway_feedback_loops_1	apoptosis
TYK2	IPAVS	Cardiac_Hypertrophy	HYPERTROPHY	other		TP63	Panther_Pathway	p53_pathway_feedback_loops_2	apoptosis
TYK2	IPAVS	FAS_signaling_in_cardiac_hypertrophy	FAS	apoptosis		TP63	REACTOME	Regulation of TP53 Activity	apoptosis
TYK2	IPAVS	FAS_signaling_in_cardiac_hypertrophy	HYPERTROPHY	other		TP63	REACTOME	Transcriptional Regulation by TP53	apoptosis
TYK2	IPAVS	JAK_STAT_pathway_in_postconditioning_ischemia	ISCHEMIA	metabolism/metabolic-disease		TP63	WikiPathways	TP53 Network	apoptosis
TYK2	KEGG	Epstein-Barr virus infection	EPSTEIN	immune-related disease		TRAF3IP2	KEGG	Cellular senescence	other
TYK2	KEGG	Epstein-Barr virus infection	INFECTION	other-immune		TYK2	ACSN2	EMT_REGULATORS	other
TYK2	KEGG	Hepatitis C	HEPATITIS	immune-related disease		TYK2	ACSN2	MITOCHONDRIA_OXIDATIVE_STRESS	other
TYK2	KEGG	Herpes simplex infection	HERPES	immune-related disease		TYK2	IPAVS	Cardiac_Hypertrophy	other
TYK2	KEGG	Herpes simplex infection	INFECTION	other-immune		TYK2	IPAVS	FAS_signaling_in_cardiac_hypertrophy	apoptosis
TYK2	KEGG	Human papillomavirus infection	PAPILLOMAVIRUS	immune-related disease		TYK2	IPAVS	FAS_signaling_in_cardiac_hypertrophy	other
TYK2	KEGG	Human papillomavirus infection	INFECTION	other-immune		TYK2	IPAVS	JAK_STAT_pathway_in_postconditioning_ischemia	metabolism/metabolic-disease
TYK2	KEGG	Kaposi sarcoma-associated herpesvirus infection	HERPESVIRUS	immune-related disease		TYK2	KEGG	Epstein-Barr virus infection	immune-related disease
TYK2	KEGG	Kaposi sarcoma-associated herpesvirus infection	SARCOMA-ASSOCIATED	other		TYK2	KEGG	Epstein-Barr virus infection	other-immune
TYK2	KEGG	Kaposi sarcoma-associated herpesvirus infection	INFECTION	other-immune		TYK2	KEGG	Hepatitis C	immune-related disease
TYK2	KEGG	Kaposi sarcoma-associated herpesvirus infection	KAPOSI	skin-related/skin-diseasee		TYK2	KEGG	Herpes simplex infection	immune-related disease
TYK2	KEGG	Measles	MEASLES	immune-related disease		TYK2	KEGG	Herpes simplex infection	other-immune
TYK2	KEGG	Osteoclast differentiation	OSTEOCLAST	osteogenesis		TYK2	KEGG	Human papillomavirus infection	immune-related disease
TYK2	NetPath	EGFR1	EGFR1	osteogenesis		TYK2	KEGG	Human papillomavirus infection	other-immune
TYK2	NetPath	EGFR1	EGFR1	other		TYK2	KEGG	Kaposi sarcoma-associated herpesvirus infection	immune-related disease
TYK2	NetPath	EGFR1	EGFR1	skin-related/skin-diseasee		TYK2	KEGG	Kaposi sarcoma-associated herpesvirus infection	other
TYK2	PharmGKB	Peginterferon_alpha_2a_Peginterferon_alpha_2b_Pathway_Hepatocyte_Pharmacodynamics	HEPATOCYTE	metabolism/metabolic-disease		TYK2	KEGG	Kaposi sarcoma-associated herpesvirus infection	other-immune
TYK2	PID	Signaling events mediated by PTP1B	PTP1B	metabolism/metabolic-disease		TYK2	KEGG	Kaposi sarcoma-associated herpesvirus infection	skin-related/skin-diseasee
TYK2	REACTOME	MAPK1 (ERK2) activation	MAPK1	other		TYK2	KEGG	Measles	immune-related disease
TYK2	REACTOME	MAPK1/MAPK3 signaling	MAPK1	other		TYK2	KEGG	Osteoclast differentiation	osteogenesis
TYK2	REACTOME	MAPK3 (ERK1) activation	MAPK3	other		TYK2	NetPath	EGFR1	osteogenesis
TYK2	REACTOME	RAF-independent MAPK1/3 activation	MAPK1	other		TYK2	NetPath	EGFR1	other
TYK2	systems-biology.org	Macrophage_Map_Update_ver2_re	MAP	other-immune		TYK2	NetPath	EGFR1	skin-related/skin-diseasee
TYK2	WikiPathways	Oncostatin M Signaling	ONCOSTATIN	other		TYK2	PharmGKB	Peginterferon_alpha_2a_Peginterferon_alpha_2b_Pathway_Hepatocyte_Pharmacodynamics	metabolism/metabolic-disease
TYK2	WikiPathways	The human immune response to tuberculosis	TUBERCULOSIS	immune-related disease		TYK2	PID	Signaling events mediated by PTP1B	metabolism/metabolic-disease
UBE2L3	ACSN2	PI3K_AKT_MTOR	AKT	other		TYK2	REACTOME	MAPK1 (ERK2) activation	other
UBE2L3	ACSN2	PI3K_AKT_MTOR	AKT	other-immune		TYK2	REACTOME	MAPK1/MAPK3 signaling	other
UBE2L3	KEGG	Parkinson disease	DISEASE	metabolism/metabolic-disease		TYK2	REACTOME	MAPK3 (ERK1) activation	other
UBE2L3	Panther_Pathway	Parkinson_disease	DISEASE	metabolism/metabolic-disease		TYK2	REACTOME	RAF-independent MAPK1/3 activation	other
UBE2L3	REACTOME	Antigen processing: Ubiquitination & Proteasome degradation	DEGRADATION	other		TYK2	systems-biology.org	Macrophage_Map_Update_ver2_re	other-immune
UBE2L3	systems-biology.org	EGFR_signaling_for_RTKC	EGFR	osteogenesis		TYK2	WikiPathways	Oncostatin M Signaling	other
UBE2L3	systems-biology.org	EGFR_signaling_for_RTKC	EGFR	other		TYK2	WikiPathways	The human immune response to tuberculosis	immune-related disease
UBE2L3	systems-biology.org	EGFR_signaling_for_RTKC	EGFR	skin-related/skin-diseasee		UBE2L3	ACSN2	PI3K_AKT_MTOR	other
UBE2L3	systems-biology.org	hepatocyte_v2.9	HEPATOCYTE	metabolism/metabolic-disease		UBE2L3	ACSN2	PI3K_AKT_MTOR	other-immune
UBE2L3	systems-biology.org	Skeletal_muscle_v2.9	SKELETAL	non-immune process		UBE2L3	KEGG	Parkinson disease	metabolism/metabolic-disease
UBE2L3	systems-biology.org	Skeletal_muscle_v2.9	SKELETAL	other		UBE2L3	Panther_Pathway	Parkinson_disease	metabolism/metabolic-disease
ZFYVE16	NetPath	EGFR1	EGFR1	growth-factor		UBE2L3	REACTOME	Antigen processing: Ubiquitination & Proteasome degradation	other
ZFYVE16	NetPath	EGFR1	EGFR1	osteogenesis		UBE2L3	systems-biology.org	EGFR_signaling_for_RTKC	osteogenesis
ZFYVE16	NetPath	EGFR1	EGFR1	other		UBE2L3	systems-biology.org	EGFR_signaling_for_RTKC	other
ZFYVE16	NetPath	EGFR1	EGFR1	skin-related/skin-diseasee		UBE2L3	systems-biology.org	EGFR_signaling_for_RTKC	skin-related/skin-diseasee
						UBE2L3	systems-biology.org	hepatocyte_v2.9	metabolism/metabolic-disease
						UBE2L3	systems-biology.org	Skeletal_muscle_v2.9	other
						ZFYVE16	NetPath	EGFR1	osteogenesis
						ZFYVE16	NetPath	EGFR1	other
						ZFYVE16	NetPath	EGFR1	skin-related/skin-diseasee

## Sheet: Supplemental Table 5
Key-term	Frequency
SIGNALING	255
METABOLISM	26
DEGRADATION	15
BIOSYNTHESIS	14
INFECTION	11
DISEASE	10
MAPK	10
TRANSCRIPTION	10
INSULIN	9
RNA	9
APOPTOSIS	8
DIFFERENTIATION	7
GPCR	7
PI3K	7
FOLATE	6
HEDGEHOG	6
TRANSCRIPTION-FACTOR	6
WNT	6
AKT	5
CELL-CYCLE	5
DEVELOPMENT	5
G-ALPHA	5
HORMONE	5
NOTCH	5
P38	5
P53	5
PROTEASOME	5
SENESCENCE	5
DNA-DAMAGE	4
FAS	4
GROWTH-FACTOR-RECEPTOR	4
LEPTIN	4
MAPK1	4
MAPK3	4
PHOSPHATE	4
PLASMA-MEMBRANE	4
POLYMERASE1	4
PTEN	4
SYNDROME	4
ACTIN	3
ANDROGEN-RECEPTOR	3
ANTIGEN-RECEPTOR	3
BILE-ACID	3
BIOGENESIS	3
CHROMATIN	3
CYTOSKELETON	3
ERBB4	3
FOCAL-ADHESION	3
GENE-EXPRESSION	3
GLYCOSPHINGOLIPID	3
GOLGI	3
GROWTH	3
HIF1	3
HOMEOSTASIS	3
HYPOXIA	3
IKK	3
INOSITOL	3
KERATAN	3
LEUKEMIA	3
NONCANONICAL	3
POLYMERASE3	3
PROMOTER	3
RAS	3
REGULATED	3
SECRETION	3
SYNAPSE	3
VIRAL	3
ADDICTION	2
ALLOGRAFT	2
ANTEROGRADE-TRANSPORT	2
ANTIVIRAL	2
APC-C	2
ARGININE	2
ATM	2
AUREUS	2
AUTODEGRADATION	2
BDNF	2
BETA-CATENIN	2
BILE-ACID-SYNTHESIS	2
BMP	2
CARBON	2
CD95	2
CDH1	2
CERAMIDE	2
CONTRACTION	2
CYCLIN-A	2
DIABETES	2
DNA	2
DNA-DAMAGE-CHECKPOINT	2
DNA-REPLICATION	2
DOPAMINERGIC	2
EGF	2
ENDOMETRIAL	2
ER	2
ERBB	2
ERK1ERK2	2
ESTROGEN-RECEPTOR	2
EXCISION-REPAIR	2
EXPANDED	2
FATTY	2
FGF	2
FIBRIN	2
FIBROBLAST	2
FOXO	2
G-ALPHA-1	2
G1-S	2
GLAND	2
GLUTAMATE	2
GLYCINE	2
GLYCOSAMINOGLYCAN	2
GLYCOSYLATION	2
GPCRS	2
GROUP	2
HEMATOPOIETICSTEM-CELL	2
HEPATITIS	2
HEPATOCYTE	2
HOST	2
IRAK1	2
JNK	2
JUNCTION	2
MAMMARY	2
MELLITUS	2
MET	2
METABOTROPIC	2
METHIONINE	2
MITOCHONDRIAL	2
MITOTIC	2
MYO	2
MYOCARDITIS	2
NECROSIS	2
NEURAL	2
NITRIC	2
ONE	2
OXIDATIVE	2
P53-DEPENDENT	2
P53-INDEPENDENT	2
P75	2
PANCREATIC	2
PEROXISOME	2
PERTUSSIS	2
PHAGOCYTOSIS	2
PHAGOSOME	2
PHOSPHATIDYLINOSITOL	2
PHOTODYNAMIC	2
PROLINE	2
PROTEIN	2
PROTEOLYSIS	2
RAC1	2
RAF	2
RECRUITS	2
REJECTION	2
S-PHASE	2
SPHINGOLIPID	2
SREBF	2
SREBP	2
STAPHYLOCOCCUS	2
STRESS	2
SULFATE	2
SYNTHESIS	2
TELOMERASE	2
TERMINATION	2
THYROID	2
TRANSCRIPTIONAL-REGULATION	2
TRANSPORT	2
TRISPHOSPHATE	2
TRYPANOSOMIASIS	2
TUBERCULOSIS	2
UBIQUITIN-MEDIATED	2
UBIQUITINATION	2
VEGF	2
VEGFA	2
VEGFR2	2
VIRUS	2
VIRUS1	2
27-HYDROXYLASE	1
3-PHOSPHOINOSITIDE	1
ABO	1
ADENOCARCINOMA	1
ADENOSYLHOMOCYSTEINE	1
ADENOSYLTRANSFERASE	1
ADHERENS	1
ADIPOGENESIS	1
ADRENOCEPTORS	1
AFRICAN	1
AGE-RAGE	1
AMB2-INTEGRIN	1
AML	1
AMOEBIASIS	1
AMP	1
AMPHETAMINE	1
AMPK	1
AMYLOID	1
ANAPHASE	1
ANAPHASE-TRANSITION	1
ANDROGENRECEPTOR	1
ANEMIA	1
ANGIOPOIETIN-LIKE	1
ANGIOPOIETIN-RECEPTOR	1
ANGIOTENSIN	1
ANTIGEN	1
APC-C-MEDIATED	1
APELIN	1
APOBEC3G	1
APOPTOTIC	1
ARF6	1
ARTHRITIS	1
ARYL	1
ASPARAGINE	1
ASSEMBLY	1
ASTHMA	1
ATF2	1
ATM-DEPENDENT	1
ATPASES	1
ATYPICAL	1
AURORA	1
AUTOIMMUNE	1
AUTOPHAGY	1
AXIN	1
AXON	1
BARD1	1
BARR	1
BER	1
BETA-1-INTEGRIN	1
BETA-CATENIN-INDEPENDENT	1
BMP-RECEPTOR	1
BMP2	1
BONE	1
BOWEL	1
BRAF	1
BYPASS	1
CADHERIN	1
CAF	1
CASPASE	1
CASPASES	1
CATION-ANION-ZWITTERION-TRANSPORT	1
CATION-TRANSPORT	1
CD209	1
CD28	1
CD4	1
CD95L	1
CDC20	1
CDC20-MEDIATED	1
CDC25A	1
CDC42	1
CDK2-ASSOCIATED	1
CEREBROTENDINOUS	1
CGMP	1
CHAGAS	1
CHOLERA	1
CHOLESTEROL	1
CHOLINERGIC	1
CHROMATID	1
CHROMOSOME	1
CILIARY	1
CLEC7A-INFLAMMASOME	1
CLOT	1
COCAINE	1
COLLAGEN	1
CONNEXONS	1
COP1	1
COPI-MEDIATED	1
COPPER	1
CORD	1
COREGULATION	1
CORNIFIED	1
CORTICOTROPIN	1
COSTIMULATION	1
CRANIOFACIAL	1
CREST	1
CREST-CELL-MIGRATION	1
CRH	1
CROSS	1
CTCF	1
CTX	1
CUP	1
CUSHING	1
CYCLASE	1
CYCLIN-D	1
CYSTATHIONINE-BETA-SYNTHASE	1
CYTODIFFERENTIATION	1
CYTOMEGALOVIRUS	1
CYTOSOLIC	1
D-RECEPTOR-ALPHA	1
DANGER	1
DAP12	1
DC	1
DEATH	1
DEATH-RECEPTOR	1
DECARBOXYLASE	1
DECTIN1-MEDIATED	1
DEFECT-TYPE2	1
DEFECT-TYPE3	1
DEGRANULATION	1
DEPICTION	1
DEPOLARISATION	1
DERIVED	1
DESTRUCTION	1
DEUBIQUITINATION	1
DEVELOPMENTAL	1
DIMERIZATION	1
DISSOLUTION	1
DISTINCT	1
DNA-REPAIR	1
DNA-SYNTHESIS	1
DR	1
DROTOLL-LIKE	1
DVL	1
DYNAMICS	1
E3	1
EBOLA	1
EBV	1
ECM	1
EGF-EGFR	1
EGFR1	1
EMBRYO	1
EMI1	1
ENDOCHONDRAL	1
ENDOCYTOSIS	1
ENDOGENOUS	1
ENDOSOMAL	1
ENDOSOME	1
ENERGY	1
ENTRAINMENT	1
ENTRY	1
ENVELOPE	1
ENZYMES	1
EPIDERMAL	1
EPSILON	1
EPSTEIN	1
ERBB1	1
ERBB3	1
ERK1	1
ERK2	1
ERRB2	1
ERYTHEMATOSUS	1
ESC	1
ESR-MEDIATED	1
ESTROGEN	1
ESTROGEN-DEPENDENT	1
ESTROGEN-RECEPTOR-ALPHA	1
EXTRINSIC	1
FAMILIAL	1
FANCONI	1
FASL	1
FC-EPSILON	1
[truncated: 296 more rows]

## Sheet: Supplemental Table 6
Generated by pathDip published at Sep. 2019, version 4.0.22.1 (Database version 4.0.8.0)
[truncated: 65,381 more rows]
